# Supplementary material for: High-throughput screening unveils nitazoxanide as a potent PRRSV inhibitor by targeting NMRAL1
Source: Nat Commun. 2024 Jun 6;15:4813. doi: 10.1038/s41467-024-48807-y (PMC11156899; doi:10.1038/s41467-024-48807-y)
Supplement: Supplementary file 8 — Source data [file 41467_2024_48807_MOESM8_ESM.xlsx]

## Sheet: Fig1 e
		Mock	NC	RBV	Hit	Library
	1764	100
	1361	99.5
	1032	99.9
	1322	99
	1232	99.8
	1396	99.8
	1482	99.9
	1405	99.9
	1018	100
	1394	100
	1153	100
	1123	100
	1436	99.7
	1212	99.8
	1397	100
	1472	99.9
	1234	99.8
	1416	99.9
	997	100
	1534	99.8
	1100	99.4
	1106	98.7
	1304	99.8
	1682	99.8
	1168	99.9
	1457	100
	1257	100
	1379	98.6
	1424	99.8
	1308	98.2
	1435	98.4
	2038	100
	1299	99.9
	1229	100
	1232	100
	1045	100
	1443	99.9
	1335	99
	1563	99.9
	1179	100
	1805	100
	1921	100
	1720	100
	1778	100
	1768	100
	1765	99.7
	1895	99.9
	1833	99.9
	1994	84.8
	2073	89
	1473	74.4
	1626	77.6
	1403	65.9
	1504	68.8
	1655	73.4
	2051	77.6
	1801	93.2
	1592	91.8
	1436	95.4
	1482	87.9
	1520	94.5
	1268	96.2
	1325	95.7
	1276	98.4
	1710	100
	1708	100
	1308	100
	1417	100
	1383	100
	1126	99.6
	1439	100
	1044	100
	1432	100
	1567	100
	1177	100
	1212	100
	1400	100
	1039	100
	1203	100
	1053	99.3
	1424	96.6
	1369	99
	1266	98.3
	1386	98.6
	1460	95.5
	1204	96.8
	1016	93.4
	1088	95.4
	2040	93.7
	2008	94.5
	1904	95.7
	1909	88.4
	2062	95
	1924	94.9
	1886	94.5
	1613	94.3
	1330	100
	1583	100
	1079	100
	1077	100
	1221	100
	1027	100
	1506	100
	1342	77.3
	1350	100
	1214	100
	1435	100
	1236	100
	1039	100
	898	100
	1718	100
	1049	99.8
	1246	100
	1336	98.6
	1130	100
	1626	98
	1600	100
	1833	100
	1648	100
	1914	100
	2194	98
	2366	99.1
	2173	99.7
	2008	100
	1876	96.4
	1909	96.5
	1463	97
	702	88
	2275	99.5
	1925	97.5
	1824	95.1
	1766	96
	1760	94.6
	1748	94.1
	1574	94.5
	1165	88.4
	2241	98.8
	2249	97.5
	2285	99.5
	1932	98.4
	1641	95.4
	1559	91.7
	1108	83.4
	1762	98
	2338	99.5
	2353	99.4
	2174	98.4
	2175	98.9
	2213	97.2
	2044	96.4
	1976	97
	1546	91.8
	2310	100
	2330	99.9
	2301	100
	2262	99.1
	2080	99.4
	2102	99.4
	2068	99.4
	1684	97.2
	2091	99.3
	2147	99.3
	2188	99.4
	2101	98.9
	2196	99.1
	2095	99.1
	2231	99.7
	1922	98.5
	1972	99.2
	2108	99.5
	2101	99.6
	2164	98.7
	2031	99.5
	1996	97.3
	1927	98.8
	1842	96.1
	1695	92.2
	1936	99.1
	1847	97.3
	1917	96.2
	1879	96.8
	1879	97
	1873	97.1
	1734	98.6
	1788	95.9
	1824	97.8
	1846	97.9
	1697	95.3
	1767	97.5
	1650	90.1
	1888	97.1
	1656	97.2
	1400	82.8
	1568	86
	1496	83.9
	1554	83.4
	1298	81.4
	1690	80
	1849	93.1
	2262	99.9
	1732	97.9
	1568	99.7
	1684	100
	1846	100
	1866	99.8
	1908	100
	2175	100
	2102	100
	1937	99.5
	950	83.3
	2184	100
	2102	99.9
	2037	86.5
	2019	100
	1981	99.8
	1859	99.6
	2026	99.9
	2198	99.9
	2166	99.8
	2134	99.9
	2030	99.6
	1958	92.6
	1848	97.6
	1608	91.5
	2008	100
	2061	100
	2106	100
	2102	99.9
	1980	99.9
	1989	99.6
	2031	100
	1771	99.4
	2106	100
	2050	100
	1559	99.6
	1609	99.9
	2009	100
	1957	99
	2118	95.8
	2109	99.8
	1614	100
	1966	100
	2088	100
	2089	100
	1770	94.5
	2063	100
	2062	100
	1812	99.7
	1018	82.5
	1234	80
	1272	80.7
	1151	88
	1422	90.4
	1623	73
	1471	97.6
	1631	95.2
	1439	96.8
	1914	91.4
	1857	99.8
	1691	99.9
	1901	99.5
	1937	99.6
	1959	99.6
	1756	99.3
	1101	91.2
	1589	98
	1393	98.2
	1574	98.9
	1789	98.8
	1881	99.1
	2091	98.9
	1767	99
	1371	99.1
	1944	99.4
	1953	99.7
	2036	93.6
	2006	99.9
	1948	76
	1839	94.5
	1958	100
	1342	99.9
	1391	94.4
	1779	98.9
	1727	97.4
	1696	98.8
	1497	96.7
	1705	96.5
	1739	95.3
	1872	98.3
	1785	99.5
	1712	91.5
	1773	92.3
	1553	97.4
	1620	97.7
	1569	96.3
	1578	97.1
	1731	98.5
	1372	93.3
	1375	90.3
	1395	95.2
	1516	93.6
	1592	95
	1593	93
	1664	93
	1587	96.5
	1378	96.2
	1606	89.4
	1590	86.2
	1641	91.5
	1633	86.5
	1725	85.7
	1649	84.6
	1784	90.2
	1800	91.2
	1488	96.2
	1626	96.1
	1492	92.2
	1554	95.2
	1578	96
	1540	96
	1536	95.8
	1433	93.2
	1591	94.4
	1635	96.8
	1605	95.7
	1515	96.2
	1715	96.6
	1674	96.6
	1675	96.5
	1698	96.2
	1459	95.9
	1605	93
	1675	97.4
	1722	90.1
	1734	93.1
	1667	94.2
	1650	95.8
	1666	96.1
	1573	95.2
	1581	96.4
	1726	97
	1595	97.4
	1629	93.2
	1704	94.4
	1686	95.5
	1705	93.7
	1417	91.6
	1512	92.1
	1528	89.9
	1596	92.8
	1654	81.2
	1601	87
	1482	84.8
	1516	93.2
	1480	88.2
	1503	92.3
	1555	91.6
	1435	79.2
	1585	87.6
	1546	82.7
	1603	93.2
	1523	91.3
	1550	85.7
	1541	92.3
	1573	93.1
	1507	93.6
	1574	87.6
	1415	83.3
	1371	90.2
	1506	89.6
	1544	88.3
	1556	90.6
	1605	90
	1514	91.2
	1544	91.9
	1538	89.5
	1484	91.2
	1529	89.7
	1459	93.8
	1552	97.6
	1462	97
	1417	93.6
	1585	98
	1491	94
	1634	87
	1523	92.9
	1495	93.7
	1423	92.8
	1500	92.9
	1544	94.1
	1574	94.9
	1529	96.9
	1482	93.6
	1582	95.3
	1163	95.8
	1473	95.5
	1608	96
	1426	94
	1512	94.8
	1308	96.6
	1467	92.6
	1608	96.7
	1499	95.5
	1486	95.1
	1530	91.6
	1465	94.5
	1487	95
	1437	93.7
	1494	92.8
	1481	92.8
	1583	95.5
	1486	92.6
	1565	94.2
	1526	95.9
	1413	90.2
	1416	93.6
	1446	91.4
	1487	93.6
	1579	96.2
	1556	93.8
	1524	93.8
	1578	92.3
	1427	95.7
	1315	93.4
	1074	96.6
	1482	99.3
	1919	98.9
	1445	97.9
	1837	99.5
	1898	89.1
	1753	99
	1825	99.5
	967	99
	1647	99.5
	1560	99.5
	1019	98.5
	1565	98.8
	1761	99.9
	1625	99.2
	2514		0.36
	1472		0.14
	1680		0.12
	1677		0.18
	1851		0.38
	1611		0
	1688		0.18
	1462		0.14
	1601		0.25
	1821		0.16
	1335		0.22
	1680		0.12
	1658		0.3
	1660		0.24
	1153		0
	684		0.15
	1466		0.07
	1379		0.07
	2025		0.1
	2002		0.2
	1929		0.1
	1829		0.05
	1119		0
	1557		0.06
	1660		0.18
	1682		0.18
	1767		0.11
	1501		0.07
	2113		0.09
	1730		0.12
	1597		0.13
	1362		0.51
	1375		0.22
	1615		0.12
	1285		0.23
	1972		0.2
	1267		0.32
	1137		0.35
	1664		0.12
	2194		0.23
	2527		8.55
	2353		14.3
	2111		12.3
	1576		8.5
	2251		8.62
	2281		7.15
	2279		5.97
	2170		7.97
	2140		0.7
	2214		0.5
	2303		0.61
	2283		3.02
	2312		0.69
	2133		0.66
	1884		1.49
	2306		2.3
	2172		0.32
	1747		0.17
	2096		0
	2007		0.15
	1737		0.29
	1691		0.47
	1389		1.3
	1375		2.04
	1971		2.44
	1790		2.79
	1779		2.02
	1652		2.54
	1992		1.26
	1750		1.54
	1830		1.58
	1599		1.25
	1581		7.34
	1728		7.4
	1459		5.2
	1470		2.5
	1813		7.6
	1435		6.6
	1462		14
	1251		5.6
	1808		0.39
	1750		0.63
	1947		0.36
	1587		0.57
	1918		0.52
	1872		0.43
	1313		0.15
	1296		0.39
	1518		6.46
	1481		0.81
	1349		0.59
	1294		0.62
	1528		0.52
	1467		0.2
	1336		0
	909		0.88
	1815		0.44
	1600		0.25
	1476		0.68
	1081		0.65
	1477		0.14
	1197		0.42
	1177		0.17
	1247		0.16
	1542		12.6
	1319		11
	1002		6.49
	1255		7.25
	1525		4.07
	1918		2.87
	1108		1.08
	1749		8.06
	2120		11.7
	1560		14.7
	2364		12.1
	1524		8.01
	1831		7.05
	1580		5.95
	1901		9.15
	1932		2.59
	1905		1.36
	1601		0.69
	1357		0.59
	1391		0.43
	1555		0.58
	1184		0.76
	1236		1.29
	854		7.26
	1961		2.24
	1833		1.31
	1697		0.47
	1405		0.85
	1945		1.13
	1897		1.85
	1859		0.7
	1507		4.91
	1872		0.53
	1762		0.34
	1292		0.31
	1216		0.66
	1378		0.44
	1278		0.63
	924		0.65
	2152		0.56
	1301		2.08
	1173		0.68
	1168		0.34
	1158		0.6
	1298		0.23
	1275		0.47
	1297		0.15
	1188		0.93
	1430		0.77
	1158		0.86
	1093		0.37
	1037		0.19
	1357		0.96
	1380		0.36
	1391		0.36
	1484		1.35
	1804		0.5
	1566		0.64
	856		1.17
	725		0.55
	1856		0.38
	1879		0.32
	1565		0.51
	1397		1.86
	2015		0.15
	1140		0.44
	985		0.1
	915		1.2
	1723		1.33
	1392		0.72
	1485		0.67
	1307		1.61
	1673		2.21
	1651		0.3
	1205		0.33
	1101		0.27
	1546		0.19
	1388		0.79
	1178		0.25
	1377		0.51
	2018		1.14
	1543		0.65
	1761		0.28
	1713		1.81
	1660		0.54
	1546		0.71
	1538		0.2
	1556		0.64
	1842		0.22
	2047		0.1
	1971		0.41
	2051		0.24
	1874		0.21
	1916		0.21
	1898		0.05
	1868		0.21
	1919		0.16
	1139		0
	1199		0.25
	1080		0.19
	1305		0.54
	1177		0
	1390		0.36
	1396		0.21
	2164		0.37
	1006		0.6
	1302		0.15
	1087		0.64
	1423		0.35
	1019		0.1
	811		0.49
	977		0.61
	1842		0.33
	1403		0.14
	1482		0.27
	1601		0.12
	1657		0.18
	1618		0.25
	1257		0.16
	1469		0.27
	1727		7.06
	1152		9.72
	773		9.31
	1134		9.79
	1510		6.09
	1209		5.46
	1653		5.14
	999		2.7
	1079		0.65
	370		0.81
	534		0.94
	533		0.38
	800		0.38
	544		0.18
	651		1.08
	793		0.38
	1456		0.34
	843		0.59
	1037		0.1
	943		0.64
	1400		0.14
	1168		0.6
	1257		0.16
	1519		0.13
	1876		0.54
	1804		0.7
	1778		0.5
	1601		0.63
	1688		0.14
	1678		0.22
	1708		0.07
	1722		0.43
	1583		0.06
	1754		0.29
	1263		0
	1420		0.14
	1833		0.11
	1686		0.24
	1606		0.12
	1600		0.13
	1059		0.28
	563		0.36
	844		0.24
	957		0.1
	1506		0.13
	1256		0.48
	2019		0.4
	1425		0.28
	1141		0.26
	1305		0.23
	1593		0.19
	1490		0.07
	1598		0.38
	1491		0.2
	1776		0.28
	1756		0.46
	975		7.18
	806		0.12
	1373		0.66
	1252		0.32
	1556		0.19
	1557		1.09
	1391		0.22
	1485		0.2
	1088		9.19
	897		0.78
	689		0.87
	936		0.43
	1264		0.24
	1570		0.19
	1412		0.28
	1297		0.54
	1290		4.96
	989		0.3
	1419		0.28
	1211		0.17
	1619		0.31
	1588		0.5
	1224		0.41
	1592		0.31
	1923		10.6
	1283		0.39
	1200		0.33
	1116		0.36
	1388		0.43
	1596		0.13
	1220		0.25
	1452		0.28
	1165		6.27
	1148		0.7
	1222		0.41
	1584		0.32
	1454		0.14
	1474		0.2
	1742		0.23
	1538		0.2
	862		1.86
	1188		0.59
	1110		0.27
	1587		0.19
	1505		0.53
	1271		0.24
	1483		0.2
	1646		0.3
	1470		4.01
	1404		0.14
	1246		0
	1126		1.24
	1093		0.27
	998		0.7
	1434		0.28
	1377		0.29
	525			0.95
	824			0.49
	1153			1.65
	1089			0.92
	1069			1.96
	1315			5.25
	1167			1.2
	1344			1.19
	488			0
	738			0.68
	1326			3.17
	1085			0.46
	1293			0.62
	1357			2.73
	1218			3.04
	1112			3.24
	723			0.69
	946			0.53
	869			0.46
	1083			0.55
	1325			0.75
	1313			3.88
	1132			1.59
	1177			2.38
	779			0.26
	859			0.93
	931			0.86
	981			0.1
	1479			1.62
	1402			1.07
	1201			2.58
	1089			2.2
	964			2.28
	883			0.23
	856			0.23
	1016			2.95
	1388			2.23
	1329			2.41
	1258			1.11
	925			3.57
	875			0.69
	768			0.52
	725			1.52
	1006			1.99
	1408			2.34
	1311			2.29
	1439			7.09
	1213			1.81
	739			0.54
	792			1.26
	833			0.36
	916			1.2
	1467			2.04
	1208			2.24
	1083			0.65
	1161			1.29
	966			0.83
	861			2.09
	799			0.88
	903			0.33
	1575			1.65
	1308			2.29
	1110			3.06
	1033			3.19
	782			0.51
	1049			2
	954			0.42
	948			1.27
	1540			3.31
	1206			1.66
	1117			2.51
	1061			2.17
	783			4.09
	890			0.56
	906			0.44
	848			0.59
	1116			1.08
	1028			1.85
	888			1.8
	1023			8.6
	508			0.98
	640			0.16
	616			0.65
	617			0.32
	814			0.12
	670			0.6
	639			1.25
	861			0.35
	521			0.19
	937			0.43
	1086			0.28
	945			0.21
	1498			1
	1215			1.4
	992			0.3
	854			0.47
	482			0.21
	735			0.27
	872			0.11
	927			0.32
	1257			0.16
	1125			1.42
	1363			0.22
	837			1.43
	617			0.16
	877			0
	943			0.32
	964			0
	1361			0.81
	1229			0.9
	1170			0.43
	1187			0.34
	550			0
	785			0.38
	955			0.63
	899			0.11
	1325			1.36
	1233			0.49
	1163			1.03
	971			0.82
	647			0.46
	921			0.65
	975			0.92
	913			2.08
	1176			0.17
	1115			0.36
	924			0.65
	929			1.29
	533			0.38
	725			0.83
	947			0.11
	858			0.12
	1277			1.25
	1159			0.26
	996			1.1
	800			0.88
	829			0.12
	949			0.63
	926			0.43
	895			0.56
	1366			1.24
	1102			0.18
	1061			0.57
	842			0.59
	607			0.33
	844			0.12
	930			0
	976			0.31
	1408			1.78
	1193			0.75
	1054			0.95
	914			0.33
	461			0.87
	811			0.74
	779			0.39
	806			0.74
	1256			0.72
	1153			0.35
	1141			0.61
	1056			0.47
	541			0.37
	631			0.48
	755			0.4
	589			0.51
	863			0.35
	959			2.19
	786			0
	784			1.02
Rifampicin	1653					99.6
Bumetanide	1457					99.9
Menthyl acetate	1110					97.1
Peimine	1343					99.7
Neohesperidin	1538					100
Naringin Dihydrochalcone	1565					100
Oxibendazole	578					100
Abacavir	1350					100
Amitriptyline (hydrochloride)	954					0.21
Levobunolol (hydrochloride)	1762					100
(-)-Sparteine	1508					100
Etofibrate	1653					100
Desoximetasone	1541					100
L-Cysteine (hydrochloride hydrate)	1561					100
Acetazolamide (sodium)	1531					99.7
Cabozantinib (S-malate)	816					21
Betamethasone valerate	1234					99.4
Ceritinib dihydrochloride	71					0
Betamethasone disodium phosphate	1493					99.8
Riluzole hydrochloride	1483					100
Swertiamarin	1579					98.4
Amifampridine	1575					99.3
Desonide	1599					98.6
Cloperastine (hydrochloride)	809					0.12
Iohexol	1133					99.3
Maraviroc	1473					100
Minaprine (dihydrochloride)	1566					98.8
Asciminib (hydrochloride)	1489					91.5
Atazanavir (sulfate)	1381					99.6
Neostigmine (methyl sulfate)	1567					99.6
Cefmetazole (sodium)	1614					99.6
Butylphthalide	1127					99.6
Glipizide	1680					99.6
Pyrene	1790					99.9
Pixantrone	738					0.27
Isosorbide	1643					98.8
Dasabuvir	792					8.84
Hexaminolevulinate (hydrochloride)	1266					98.1
Triolein	1750					100
Thonzonium (bromide)	21					28.6
Andrographolide	1088					100
Cladribine	1028					100
Proglumide	1755					100
DEHP	2083					100
Velusetrag (hydrochloride)	2007					91.3
Methimazole	1821					100
Phenytoin	1795					92.6
Fimasartan	1860					71.5
D-Panthenol	1957					85
Cinacalcet (hydrochloride)	36					0
Magnolol	526					5.32
Brimonidine	1694					96.7
Cinchonine	1785					85.8
Betahistine	2151					99.6
Fluocinolone (Acetonide)	1589					94.8
Methocarbamol	1860					95.4
Riluzole	1470					95.4
Ozagrel (hydrochloride)	1836					96.6
Epinastine (hydrochloride)	1643					97.3
Mupirocin	1533					99.2
Myristic acid	1519					98.3
Cinchonidine	1232					90.7
Iopanoic acid	1784					100
Rupatadine (Fumarate)	1211					61.5
Saccharin	1585					100
Chlorotrianisene	1987					100
Sofalcone	1595					100
D-Melibiose	1613					100
Vecuronium (bromide)	1637					100
Enoximone	1424					100
Fruquintinib	1199					100
Iopamidol	1481					100
Cinepazide (Maleate)	1685					100
Fostamatinib Disodium	594					100
Thymine	1611					100
Phenprocoumon	1462					100
Betahistine (dihydrochloride)	1498					100
Lansoprazole	1156					99.9
Caffeic acid	1366					98.6
Levomepromazine	157					0.64
Amiloride hydrochloride dihydrate	1287					95.6
Oxytocin (acetate)	1646					98.7
Cefaclor	1425					99.6
Cabotegravir	1389					93.1
Candesartan Cilexetil	435					4.6
Hydroxyfasudil	1154					90.8
Amlodipine (maleate)	812					0.37
Cefepime	1852					94.9
Cyclo(RGDyK) (trifluoroacetate)	6					100
Ioxilan	1925					94.1
Futibatinib	1339					92.3
Acemetacin	1947					95.9
Bethanechol (chloride)	1870					93.1
Masitinib (mesylate)	588					1.19
Selumetinib (sulfate)	923					33.2
Rapacuronium bromide	1896					63.2
Atracurium (besylate)	985					79.8
Tamsulosin	1496					89.8
Roxatidine (Acetate Hydrochloride)	1450					89
Thiocolchicoside	1440					90.1
Allylthiourea	1452					74
Istradefylline	1370					78.2
Rosiglitazone	1226					100
Amygdalin	1531					98.8
Tegafur	1516					99.9
Tolazoline (hydrochloride)	1467					100
Thioacetamide	1360					100
Lactate	703					100
Tiratricol	1734					100
Triptolide	331					97.3
Argatroban (monohydrate)	1337					100
Anamorelin	1100					99.9
Urea	1462					100
Amcinonide	1675					90.7
Amsacrine (hydrochloride)	404					17.3
Phytol	2009					99.9
Guanabenz (hydrochloride)	1572					99.7
Reboxetine (mesylate)	1392					100
(E/Z)-Teriflunomide	2173					98.4
Succimer	2345					98.7
Cholesterol	2229					100
Cephalexin (monohydrate)	2130					99.5
Fabomotizole (hydrochloride)	2032					99.8
Osimertinib (dimesylate)	15					33.3
Thiamphenicol	1663					93
Ginsenoside Rb1	822					68.6
(-)-Epigallocatechin Gallate	2197					98.6
Dapagliflozin	2029					97.8
Varenicline (Hydrochloride)	2180					97.8
Phentolamine (hydrochloride)	1775					96.3
Lanoconazole	1757					85.6
2-Aminoethyl diphenylborinate	1872					93.5
Erlotinib (Hydrochloride)	470					61.3
Midostaurin	370					15.9
Aprepitant	457					0.88
Oseltamivir (phosphate)	2294					96.8
Uridine triacetate	2100					97.7
Eprosartan (mesylate)	1772					95
Probenecid	960					92
Catharanthine	720					28.3
Heptaminol (hydrochloride)	1109					88.4
Phenacetin	2132					97.4
Benzyl alcohol	2151					97.8
Carbasalate calcium	2215					99.5
Bromfenac (sodium)	2157					99.6
Batilol	1980					97.7
Demeclocycline (hydrochloride)	1850					90.6
Florfenicol	1880					96.9
Tulobuterol (hydrochloride)	1424					86.2
Diflorasone diacetate	2034					72
Hypericin	763					0.79
D-Pantothenic acid (hemicalcium salt)	2158					97.5
Camphor	2034					95.6
Artemether	1499					72.6
Trametinib	883					15.1
p-Toluenesulfonic acid (monohydrate)	1730					97.6
Troxerutin	1727					92.2
Methenamine (hippurate)	1926					96.9
Tedizolid (phosphate)	1595					86.1
Carteolol hydrochloride	2052					97.3
Lidocaine	2015					96.2
Temozolomide	1692					90.4
Etofylline	1869					98.1
Albendazole	1064					99.1
Sodium thiocyanate, GR, 99%	2032					98.7
Cynarin	1101					86
Vinpocetine	1532					32.5
Crizotinib	54					1.85
Fingolimod (hydrochloride)	89					0
Pexidartinib (hydrochloride)	856					0.23
Azaperone	1583					74.5
Tetrahydrobiopterin	1799					93.8
Tipepidine (hydrochloride)	1876					39.5
Carindacillin (sodium)	1557					88.6
Sodium aescinate	23					21.7
Vinorelbine (ditartrate)	1370					40.7
Tetracycline (hydrochloride)	1608					86.3
Voriconazole	1837					94.1
4-Aminohippuric acid	1664					98.9
Ruscogenin	1565					53.7
Carbaryl	2065					32.3
Triamcinolone acetonide	1892					97
Flutamide	1501					77.3
(S)-Flurbiprofen	1885					92.3
(-​)​-​α-​Terpineol	1444					60.7
Bucladesine (sodium)	1695					93.2
Adenosine	1610					93.8
Abemaciclib (methanesulfonate)	56					3.57
Raltitrexed	1095					97.1
Crotamiton	2030					93.4
Ivermectin	47					0
Lubiprostone	1572					66.9
Telotristat etiprate	305					0.33
Asciminib	1898					85.5
Ajmaline	1370					95.9
Flibanserin	1221					37.4
Rocuronium (Bromide)	1673					99.6
Sofpironium (bromide)	1576					99.6
Tilmicosin (phosphate)	1751					99.5
Leflunomide	1543					88.8
Tolfenamic Acid	1994					100
Alovudine	1617					99.9
Vincamine	1973					99
Altrenogest	1143					93.4
Loxapine	683					0.59
Madecassoside	1965					99.5
1,4-Cineole	1842					99.8
Xanthopterin (hydrate)	1881					99.4
Cortisone acetate	1622					97.3
Cyclosporin A	877					8.89
Nortriptyline (hydrochloride)	574					0.52
Boldine	1608					97.6
Tolvaptan	1543					84.3
Nordihydroguaiaretic acid	504					1.79
Cobimetinib	143					0
Sofosbuvir	1650					98.5
Meticrane	1719					99.2
Triamterene	1370					96.5
Naringin	1677					99.7
Rebamipide	1700					99.9
CB-5083	422					0.47
Cefazedone	1843					99.9
Erdosteine	1853					99.9
Didanosine	1751					99.7
Edoxaban (tosylate)	1202					99.9
Olverembatinib (dimesylate)	5					0
Fostamatinib (disodium hexahydrate)	666					93.8
17α-Hydroxyprogesterone	1750					41.9
Norethindrone acetate	1883					99.5
Ecabet (sodium)	1913					100
Atipamezole (hydrochloride)	1838					99.8
Nitroprusside (disodium dihydrate)	1925					99.9
Adapalene	782					3.58
Flurandrenolide	1630					99.9
Prulifloxacin	1570					97.9
Meloxicam	1824					100
Caroverine (hydrochloride)	1918					100
Picropodophyllin	962					98.8
Uridine 5'-monophosphate	1653					99.7
Azlocillin (sodium salt)	1590					98.6
Aspoxicillin	1228					85.7
Thiamine pyrophosphate	1284					93.2
Levonordefrin	1412					98.1
Lithium citrate (tetrahydrate)	1408					96.3
Minodronic acid	1526					95.7
α-L-Rhamnose monohydrate	1412					95.5
Flavoxate (hydrochloride)	1412					96.7
Azaphen (dihydrochloride monohydrate)	1512					89.1
Isomalt	1496					98.3
DL-Glutamine	1605					98.8
Eflornithine (hydrochloride hydrate)	1729					99.9
Ampicillin (trihydrate)	1627					98.9
Penicillamine	1925					96.2
L-Alanine	1939					99.6
Calcitonin (human)	1710					98.5
Lisinopril (dihydrate)	1689					99.6
Phosphocreatine (disodium)	611					97.5
Gastrodenol	1518					98.5
Argipressin	1529					96.4
L-Cysteine (hydrochloride)	1685					99.1
5-Hydroxytryptophan	1902					99.9
Prednisolone (disodium phosphate)	1807					95.6
Aspartic acid (calcium)	1935					99.5
L-Histidine	1630					97.1
Uric acid	1618					94
Liothyronine	1613					97.1
Lumefantrine	1570					98.7
Piperaquine (tetraphosphate tetrahydrate)	1639					91.6
Abemaciclib	847					63.3
Mebhydrolin (napadisylate)	1735					96.3
Betulin	1746					98.1
Alectinib (Hydrochloride)	1241					89.4
Kinetin	1010					91.4
Treosulfan	988					94
Uracil	1417					94.6
Simotinib	1197					63.2
Parecoxib	1608					96.6
Fenoterol (hydrobromide)	1614					92.5
Mecamylamine (hydrochloride)	1399					94.2
D-α-Tocopherol acetate	1533					96.6
Osilodrostat	773					79.6
Aliskiren	1360					89.3
Suplatast (Tosilate)	1479					90.7
Roflumilast N-oxide	1540					91.3
Pleuromutilin	1604					83.5
Ceftaroline fosamil	1678					95.2
Vanillic acid	1256					79.1
Meprednisone	1403					89.2
Flupentixol (dihydrochloride)	3					0
Ledipasvir (acetone)	1485					69
Fomepizole	1374					94.6
Acefylline	1459					92.8
Nafamostat (mesylate)	1643					64.6
Neticonazole	982					22.9
Amoxicillin (sodium)	1412					92.1
Brompheniramine (maleate)	1786					70.7
Atosiban (acetate)	1365					95.7
Kojic acid	1587					91.6
Prednisolone	1524					96.6
Clotrimazole	261					0.38
Trovafloxacin (mesylate)	553					82.8
Citric acid (triammonium)	1385					91.6
Doxapram (hydrochloride hydrate)	1519					91.6
2'-Deoxyadenosine monohydrate	1503					92.3
Oxytetracycline (hydrochloride)	1544					85
Asenapine (hydrochloride)	642					0.16
Piperacillin (sodium)	1671					96
Tolcapone	1158					55.2
Iproniazid (phosphate)	1446					93.3
Flecainide (acetate)	1642					85
Pipamperone	1013					92.4
Rifaximin	1633					93.4
Tenapanor	1305					63.9
Hydrocortisone 17-butyrate	1663					88.1
Laninamivir octanoate	1606					78
Heparin (Lithium salt)	1234					81.5
Protamine sulfate	1567					92.7
Calf thymus DNA	1513					93.6
ATP (disodium salt hydrate)	1576					68.5
Isepamicin (sulfate)	1522					94.6
Gentamicin (sulfate)	1493					95.9
Chondroitin sulfate	1545					95.7
Bifendate	1556					99.9
Octanoic acid	1445					99.9
Bretylium (tosylate)	1461					99.7
Clofibrate	1467					100
Pentoxyverine	1819					99.6
Alminoprofen	1655					100
Belotecan (hydrochloride)	794					99.5
Ethynyl Estradiol	401					98.3
Sulfamethizole	1410					99.8
trans-Tranilast	1419					99.7
Trimethoprim	1777					100
Cefditoren (Pivoxil)	1614					99.8
Ropivacaine (hydrochloride monohydrate)	1582					100
Mequitazine	112					0
Guanfacine (hydrochloride)	1205					99.8
Aclidinium (Bromide)	1190					100
Vitexin-2"-O-rhamnoside	1628					99.7
Safinamide (mesylate)	1506					98.4
Vismodegib	1858					98.4
Tulobuterol	1749					99.5
Cyclandelate	745					7.11
Pasiniazid	1640					99.9
Talazoparib	720					98.5
Trimetrexate	643					8.4
Sodium lauryl sulfoacetate	343					1.46
Methylcobalamin	1576					98.9
Metipranolol hydrochloride	1622					99.7
Clofarabine	964					99.8
Tirofiban (hydrochloride monohydrate)	1662					99.9
trans-Cinnamaldehyde	1434					99.8
Dexmedetomidine (hydrochloride)	1118					99.6
Taurochenodeoxycholic acid (sodium)	1143					100
Lonidamine	1618					99.6
Bromfenac (sodium hydrate)	1788					99.6
Valethamate (bromide)	2049					99.9
Penciclovir	1745					99.9
Methyl linolenate	1110					89.7
Dehydroacetic acid	1636					99.4
Oteseconazole	744					0.4
Lufenuron	1884					100
Desfesoterodine	1656					100
Gefapixant	1202					100
Venetoclax	1203					44.9
Guacetisal	1780					100
Levocetirizine (dihydrochloride)	1865					100
Dirithromycin	1881					99.9
Folinic acid	1921					100
6-Methoxy-2-naphthoic acid	1707					99.8
Ofloxacin	1869					99.7
Olaparib	1394					90.7
Clomiphene (citrate)	281					0.36
Dyclonine (hydrochloride)	1876					57.2
Ferric maltol	1798					98.4
meso-Erythritol	1715					86.2
Palmatine (chloride)	2129					79.5
1H-pyrazole	1619					87.1
Clevidipine	1805					86.8
Citric acid (trisodium)	1786					94
Glimepiride	1704					99
Tolperisone (hydrochloride)	1529					99.7
Chromocarb	1500					100
Clonixin	1409					98.3
Rabeprazole (sodium)	1462					100
Ezetimibe	1575					94.3
Mebrofenin	1568					100
Ursolic acid	10					80
Cisapride	1347					92.9
Pyrantel (pamoate)	1683					100
Ipratropium (bromide hydrate)	1591					100
Carbenoxolone (disodium)	1722					100
Triflusal	1339					100
L-Eflornithine (monohydrochloride)	1762					100
Agomelatine (L(+)-Tartaric acid)	1640					100
Liquiritin	1818					100
2'-Deoxyuridine	1620					100
Mofezolac	1495					100
Diclofenac (potassium)	1566					100
Norethindrone	1231					99.3
Phenoxybenzamine (hydrochloride)	1484					96.8
Saikosaponin D	11					9.09
Sultamicillin (tosylate)	1262					98.6
Taurocholic acid (sodium)	1566					94.5
Daptomycin	1545					97.9
Synephrine (hydrochloride)	1569					98.3
(R)-Morinidazole	1530					99.2
Bisphenol A	974					83.4
Acenocoumarol	1553					89.2
Vinburnine	487					92.6
Fenbufen	1579					90.5
Sinensetin	1298					92
Cyproheptadine	462					1.95
Methyclothiazide	1692					96.6
Alogliptin (Benzoate)	1801					95.6
Oxacillin (sodium monohydrate)	1595					93.6
5,7-Dihydroxy-4-methylcoumarin	1461					71.5
L-Thyroxine (sodium)	1716					86.8
Venlafaxine (hydrochloride)	1730					97.1
Enalaprilat (dihydrate)	1837					96.7
Diflunisal	1552					95.9
Orlistat	1677					91.9
(-)-Fenchone	1437					94.6
Selexipag	1046					49
Diethylcarbamazine (citrate)	1591					100
Cloperastine fendizoate	831					23
Eugenol	1656					100
Losartan	1719					100
Homatropine (Bromide)	1583					100
Empagliflozin	1413					100
Fludarabine (phosphate)	1040					100
Clindamycin palmitate (hydrochloride)	1215					100
Estragole	1111					100
Palmitoleic acid	1379					100
Gemigliptin (tartrate)	1581					100
Tasimelteon	1693					100
Talc	1700					99.9
Oseltamivir acid	1741					100
(R)-Terazosin	1547					100
Cefoperazone	1623					100
Pidotimod	2070					96.6
Brinzolamide	2046					98.6
Acalabrutinib	2045					99.7
Harringtonine	731					0.55
D-Pantothenic acid	1913					99.6
Pazopanib	1296					91.9
Acetamide	598					83.8
Xipamide	2109					98.4
Glucosamine (hydrochloride)	2220					98.8
Pentamidine (isethionate)	1613					91.1
Lumiracoxib	2048					97.8
Cyproheptadine (hydrochloride)	829					1.09
Linalool	1921					97.3
Levalbuterol (hydrochloride)	1754					91.7
Lactate (calcium)	907					80.7
Alizarin complexone	2009					91.8
Bephenium (hydroxynaphthoate)	2245					97.9
Mephenytoin	2275					98.7
Econazole	1355					24.9
Naftifine (hydrochloride)	2005					61
Dexmedetomidine	1602					94.5
Desloratadine	50					2
Elvitegravir	718					42.6
Clobetasol propionate	1611					45.7
Myosmine	2135					99.3
Linaclotide	2128					99
Indobufen	1890					98.4
Berberine (chloride hydrate)	1922					97.6
(Z)-Aconitic acid	1673					93.4
Sacubitril/Valsartan	1192					91.9
Danshensu (sodium salt)	1442					85.7
Pitavastatin (Calcium)	1218					95
Isoquercetin	1922					97.3
Ferulic acid	1940					99.6
Moxidectin	56					5.36
Cytisinicline	1733					92
Trigonelline	1417					91.3
Loxoprofen	1585					98
Tianeptine	1504					96.9
Troglitazone	944					77.2
Sclareol	495					1.41
Lanatoside C	890					0.11
Ammonium chloride, AR, 99.5%	2114					97.4
Hesperidin	1926					97.3
Baicalin	2050					98.9
Ethoxyquin	835					12.2
Bosutinib	93					2.15
Trifluridine	1183					96.7
Bicalutamide	1592					84.4
Baricitinib (phosphate)	912					100
Permethrin	1603					51.4
Ipriflavone	1740					58.3
Acetylleucine	1770					93.6
Azelaic acid	1799					92.9
Diphenylamine (hydrochloride)	799					9.64
Raltegravir	2002					94
Plicamycin	878					76.7
Alvimopan (dihydrate)	1747					93.6
Epirubicin (hydrochloride)	610					12.3
Homatropine (methylbromide)	1626					97.9
Bufexamac	1834					92.1
Salicylanilide	1616					99.1
Catharanthine (Tartrate)	2234					84.8
Adenosylcobalamin	1989					97.4
Betrixaban	1903					96.4
Tegaserod (maleate)	99					0
Busulfan	1314					91.2
Sennoside A	1393					89.3
Furosemide	1844					96.1
MPEP	1788					80.2
Diloxanide furoate	2172					86.5
Acebutolol (hydrochloride)	2003					94.3
Rivaroxaban	1773					80.3
Bulleyaconitine A	2067					85
Fumagillin	1580					86.4
Amonafide	819					0.49
Flucytosine	1328					97.4
Sitagliptin	1512					99.1
Carvacrol	1509					91.5
(S)-Timolol (Maleate)	1728					99.1
Bictegravir (sodium)	1165					97.2
Bupivacaine	1826					99.2
(R)-Propranolol (hydrochloride)	1970					24.7
(±)-Levomepromazine	390					0.26
Diphylline	1661					96.6
Iguratimod	1845					98.9
Bendroflumethiazide	1793					99
Adiphenine (hydrochloride)	1550					97.9
Penicillin G benzathine (tetrahydrate)	1293					97.7
Teniposide	857					90.1
Saquinavir (mesylate)	1276					21.6
Naphazoline (hydrochloride)	1874					99.7
Baicalein	1200					85.7
Fluticasone furoate	1327					64.7
Cyproheptadine (hydrochloride sesquihydrate)	698					0.72
Cinoxacin	1567					96.3
Taurochenodeoxycholic acid	1157					89.8
Tizoxanide	876					52.9
Caryophyllene oxide	1077					37.4
Hygromycin B	1588					88.5
Wedelolactone	893					99.6
Sabinene	1346					76
Nerolidol	763					3.93
Delavirdine (mesylate)	1472					94.6
Upadacitinib	952					99.8
Avatrombopag (hydrochloride)	564					2.84
N-Ethylmaleimide	13					7.69
Grazoprevir	1717					23.2
Midecamycin	1887					99.9
Oleuropein	1705					99.9
Melflufen (hydrochloride)	640					1.09
Nitrofurantoin	1641					99.5
Methicillin (sodium salt)	1746					99.7
Icatibant (acetate)	1801					99.9
Oxiconazole nitrate	348					0.29
Atovaquone	1146					96.8
Carboprost	1743					100
Lithocholic acid	1806					99.5
Darunavir (Ethanolate)	1605					98.8
Boceprevir	1615					97.8
Fosfomycin (calcium)	1304					97.3
Difloxacin (hydrochloride)	1260					98
Pyrithioxin (dihydrochloride)	1535					99
Phentolamine (mesylate)	1135					96.2
L-Valine	1714					97.3
Proglumide (sodium)	1675					98.2
Osilodrostat (phosphate)	1567					98
Azasetron (hydrochloride)	1492					98.7
Amikacin (hydrate)	1060					89.7
Framycetin (sulfate)	1365					96.9
Citicoline	1465					97.9
Guanethidine (sulfate)	1545					97.9
Maltose	1861					97.9
L-Threonine	1784					98.4
Sodium citrate (dihydrate)	2002					99.4
Pemetrexed (disodium hemipenta hydrate)	1240					99.7
L-Serine	481					95.6
Amifostine	971					96.5
Diphenmanil (methylsulfate)	1457					96.9
Cisatracurium (besylate)	883					97.8
Taurine	2014					99.8
Hydralazine (hydrochloride)	1893					99.2
Gabapentin	1725					99.7
Cimetropium (Bromide)	1557					96.5
Glycyl-L-tyrosine	1525					96.8
Potassium Gluconate	1608					97
Gilteritinib	798					4.64
Brigatinib	435					91.5
L-Tyrosine	1775					98
Bacitracin	1801					99.2
Buclizine (dihydrochloride)	1925					91.5
Netupitant	756					0.4
Tranilast	686					95.5
Clomipramine (hydrochloride)	150					0
Tafenoquine (Succinate)	12					41.7
Ceftiofur	1580					97.2
Proxyphylline	1426					96.3
Paeonol	1590					97.1
Nilotinib	571					22.8
Imidocarb (dipropionate)	345					66.4
Adenosine monophosphate	788					67.8
Moxisylyte (hydrochloride)	1487					92.4
Acetylspiramycin	1585					83.8
Sulbactam (sodium)	1567					93.5
Tetrahydropalmatine	1479					85.3
Gramicidin	32					0
Tranylcypromine (hydrochloride)	1264					81.9
Dioscin	2					0
Emedastine	1447					93
Trelagliptin	1547					96.4
Clonidine	1456					93.5
Lefamulin (acetate)	1390					76.5
Ticagrelor	404					0
Eslicarbazepine	1582					90.8
Levodropropizine	950					78.8
Cefcapene pivoxil (hydrochloride)	1261					94.9
Timonacic	1369					93.4
Diclofenac	1604					90.1
Fostemsavir	1527					98.2
Tenofovir alafenamide hemifumarate	1580					98.1
Mitiglinide (calcium hydrate)	1058					80.7
Fertirelin	1110					82.3
Glucosamine	1410					92.4
Gliquidone	1461					88.9
Daidzein	1601					95.3
Epiandrosterone	1566					87.3
Oleanolic Acid	1929					59.3
Levofloxacin	1504					94.8
Methylprednisolone succinate (sodium)	1677					96
Inosine pranobex	1571					95.5
Menadione bisulfite (sodium)	1442					82.1
Almonertinib	10					10
Carmustine	1676					82.9
Eicosapentaenoic acid ethyl ester	1185					64.5
Colistin methanesulfonate (sodium salt)	1473					91.5
Hyaluronic acid	1563					91.3
Norgestrel	1341					98.1
Cytidine	1308					99.9
Fexinidazole	1321					99.8
Vesnarinone	1504					100
L-Thyroxine	1581					99.8
Crisaborole	1412					100
Dipivefrin (hydrochloride)	1819					100
Naphazoline (nitrate)	1546					100
Mozavaptan	331					98.8
Medetomidine	1443					99.5
Gatifloxacin (hydrochloride)	1703					96.9
Fludrocortisone acetate	1735					99.9
Tacrine	1907					99.2
Pantoprazole (sodium hydrate)	1406					99.9
Rosiglitazone (maleate)	1620					99.9
Sulfaguanidine	1251					99.9
Zaltoprofen	1178					100
6-Thioguanine	1231					99.4
Cyproterone acetate	1757					92.1
Vorapaxar	1692					87.1
Tolmetin	1797					100
(-)-Menthol	1654					98.2
Erythromycin Ethylsuccinate	1658					99.9
Metronidazole Benzoate	1327					96.2
Methyldopa (hydrate)	1430					99.9
L-Thyroxine (sodium salt pentahydrate)	1760					99.7
Atipamezole	1694					100
Topiramate	1962					100
Carbinoxamine maleate salt	1906					100
Vancomycin (hydrochloride)	1936					99.9
Vilazodone (Hydrochloride)	1539					31.1
Xanthine	1019					100
Tiotropium (Bromide)	1509					98.1
Trimetazidine	1874					99.8
Omeprazole	1872					99.5
Orbifloxacin	1806					99.4
Tetradecyl sulfate (sodium)	1148					20
Ligustrazine	1553					98.1
Ivacaftor	75					1.33
Mometasone furoate	711					26.3
Stachyose (tetrahydrate)	1626					100
Oxantel (pamoate)	1716					100
Icotinib	1286					100
Teneligliptin (hydrobromide)	1742					100
Fluorometholone	1723					100
Pyrantel (tartrate)	1818					100
Tucidinostat	1218					100
Gefarnate	1909					100
Eriodictyol	1755					99.7
Apixaban	1885					99.7
7-Ketolithocholic acid	1793					91
Fedratinib (hydrochloride hydrate)	428					0
Puerarin	1935					99.9
Thyminose	1460					94.1
Vorapaxar (sulfate)	1512					45.2
Fargesin	1737					86.2
Alpha-Estradiol	634					89.4
Irisflorentin	1425					92.1
Fangchinoline	346					3.76
Tenacissoside G	1425					92.6
Menthol	1405					100
Ramelteon	1625					99.7
Treprostinil	1658					100
Phenylglyoxylic acid	1760					100
Benazepril (hydrochloride)	1710					100
Tucatinib (hemiethanolate)	1015					46
Flunixin (meglumine)	1699					100
Amylmetacresol	519					23.3
Mebhydrolin	967					38.8
DL-dithiothreitol	1723					100
Actarit	1778					100
Triacetonamine	1630					100
Ronidazole	1601					100
Phenytoin (sodium)	1714					100
Clozapine	1705					100
Prostaglandin E2	856					91.8
Aspirin Aluminum	1315					99.1
Perflubron	1413					97.5
Fexofenadine (hydrochloride)	1432					98.5
Ceftazidime	1429					98.2
Telithromycin	1355					97.4
Choline (chloride)	1416					97
Anethole trithione	1246					55.3
Benactyzine hydrochloride	1299					93.7
Elexacaftor	689					6.1
Bromopride	1573					96.4
Levomenol	746					7.64
Salmeterol	593					0.67
Picrotoxinin	1819					88.1
Telaprevir	1218					92.2
(2S,5R,6R)-Ticarcillin (disodium)	1462					93.7
Cephradine	1563					59.8
Diaveridine	1760					93
Carbetapentane (citrate)	1880					64
Agomelatine	1658					99
Rauwolscine (hydrochloride)	1598					96.7
Tinidazole	1545					96.1
Azosemide	1433					96.7
Salbutamol	1254					78.5
Verteporfin	256					11.7
Liranaftate	1705					100
Prednisolone Tebutate	1549					99.7
Lisuride (maleate)	1621					100
Norepinephrine (hydrochloride)	1587					100
Repaglinide	911					85.7
Detomidine (hydrochloride)	1209					100
6-Acetamidohexanoic acid	970					99.7
Nadifloxacin	1606					100
Umbralisib (hydrochloride)	1009					99.6
Homoharringtonine	775					5.68
Carboprost (tromethamine)	1614					100
Etamivan	1652					100
Mirtazapine	1839					100
Epalrestat	1634					100
Benorilate	1560					100
Cholic acid (sodium)	2121					99.8
4-Hydroxybenzoic acid	2109					99.8
Acetic acid (potassium 99%)	2168					99.4
Camptothecin	538					91.4
Sorafenib	411					0.49
Tauroursodeoxycholate	1807					97.5
Methylprednisolone acetate	1560					89.9
Nateglinide	638					75.7
Chlorpropamide	2062					98.4
Difelikefalin	2096					93.4
D-Sorbitol	2138					96.8
alpha-Hederin	19					0
Geniposide	1998					97.4
Ambrisentan	1888					97
Probucol	1487					83.8
Lucanthone	78					1.28
Lazertinib	1323					96.1
Eperisone (hydrochloride)	2087					87.8
Darolutamide	2058					96.8
Orphenadrine (citrate)	2108					48.9
Pergolide (mesylate)	1552					82.8
(±)-Carnitine (chloride)	741					60.2
Flunisolide	1395					82.2
Rifabutin	1652					62.9
Sumatriptan (succinate)	1999					98.7
Oxybutynin	2064					65.8
Sodium tauroglycocholate	1921					95.8
Carbimazole	2030					99.5
Lofexidine	2044					98.4
Nefazodone (hydrochloride)	1230					57.2
Bromperidol	850					0.35
Clinofibrate	1418					97
Helicid	1649					95.4
Dacomitinib	489					0.2
Vanillin	2118					99.6
Meropenem (trihydrate)	2070					98.4
Mobocertinib	26					0
Harpagoside	1719					88.1
Dibucaine	998					0.3
Imidazole	1550					98.8
Diclazuril	684					5.12
Bazedoxifene	96					2.08
Sunitinib (Malate)	74					2.7
Glycerol phenylbutyrate	2064					99.4
Goserelin (acetate)	1856					98.2
(2S,3R,4S,5R)-2-Amino-3,4,5,6-tetrahydroxyhexanal hydrochloride	1889					97.6
Triclocarban	783					10.5
Scutellarin	1510					99.3
Deferasirox	1215					89
Niacin	1627					92.7
Ascorbyl palmitate	1823					21.2
Spironolactone	1768					95.8
Idarubicin (hydrochloride)	147					1.36
Pirfenidone	1513					91
Pamapimod	1454					85.3
Gossypol (acetic acid)	112					0
Cloxacillin (sodium monohydrate)	1583					94.4
Anastrozole	1911					97.7
Clebopride (malate)	2068					91.8
Deucravacitinib	1373					93.5
Aceclofenac	1528					93.1
Tropicamide	1555					94.1
Climbazole	1092					95.3
Oxytetracycline	1684					96.3
Erythromycin	1845					94.9
Levocarnitine propionate (hydrochloride)	2006					94.8
Carmofur	1204					92.4
Eltrombopag (Olamine)	789					6.84
Bentiromide	1652					95.3
Morin	1047					94.6
Difamilast	713					0.56
Prilocaine	1723					95.1
(S)-Crizotinib	94					2.13
16α-Hydroxyprednisolone	2064					92.2
Trandolapril	2017					93.5
Chromium picolinate	1759					74.7
Butamben	1707					66.3
Fusidic acid (sodium salt)	882					97.6
Estrone	957					96.3
Sucralose	1514					98.7
Hyodeoxycholic acid	1750					100
Aminohippurate (sodium)	1746					99.4
i-Inositol	1869					99.8
Pipobroman	1389					99.9
Estradiol (cypionate)	535					45.8
Ozanimod	256					2.73
Hesperetin	1907					99.3
Cilengitide	1					100
Siponimod	1938					43.1
Danoprevir	1605					98.1
Teprenone	1348					94.6
Diethylamino hydroxybenzoyl hexyl benzoate	1723					88.2
Zonisamide	1508					98.2
Evodiamine	746					97.3
Fluconazole	1686					98.9
Adenine (hemisulfate)	1784					99.8
Octreotide (acetate)	1744					98.9
Mizoribine	1475					99
Retinoic acid	1250					73
Tenoxicam	1500					99.9
Benzocaine	1581					99.1
Eprodisate (disodium)	1055					99.5
Yangonin	1602					97.4
Esculin	1789					99.4
Mobocertinib (succinate)	23					0
Trimebutine (maleate)	1281					85.6
Propacetamol (hydrochloride)	1540					97.2
Pazopanib (Hydrochloride)	1093					95.5
Tivozanib (hydrochloride hydrate)	826					11.7
Ethyl gallate	1527					99.4
Taxifolin	1297					99.5
Niflumic acid	1693					99.9
Ampicillin (sodium)	1653					97.2
Nomifensine (maleate)	1896					99.9
Beraprost (sodium)	2100					100
Oxeladin (citrate)	1920					77.4
Hexylresorcinol	648					29
Irinotecan	708					100
Mefenamic acid	1672					100
Reserpine	1027					100
Omeprazole (sodium)	1643					99.4
Telotristat	1556					92.9
Donepezil	1234					51.6
Pramipexole (dihydrochloride hydrate)	1484					96.8
Glyphosate	1263					96.5
Gefitinib (hydrochloride)	853					0.59
Alosetron (Hydrochloride)	1541					95.5
NAD+	1730					97.5
Ibandronate (Sodium Monohydrate)	1654					97.9
Adenosine 5'-diphosphate	1523					95.2
Gabapentin (hydrochloride)	1545					97.7
L-Glutamic acid (monosodium salt)	1215					99.8
Foscarnet (sodium)	1335					94.1
DL-Xylose	1444					99.1
Fosinopril (sodium)	1768					98.7
Piperazine adipate	1909					99.2
DL-Methionine methylsulfonium (chloride)	1870					98.9
Thiamine monochloride	1782					98.7
Risedronic acid (sodium)	1575					99.8
Dimemorfan (phosphate)	810					5.06
Mibefradil (dihydrochloride)	74					1.35
Ferric citrate	1052					93.1
L-Ornithine L-aspartate	1536					97.5
Canrenoate (potassium)	1939					99.8
L-Theanine	1890					99
Mangafodipir (trisodium)	1708					99.5
L-Isoleucine	1529					95.7
Cefprozil (monohydrate)	929					90.2
Gatifloxacin	1579					85.7
Baclofen	1565					91.4
Oxaliplatin	1070					79
Coenzyme Q9	1391					87.7
Sparfloxacin	1361					79.6
Enoxacin (hydrate)	1705					98.7
Rufloxacin hydrochloride	1344					92
1-Docosanol	942					81.5
Hydroxyprogesterone caproate	844					0.12
Curcumin	942					6.16
8-Hydroxyquinoline	1348					95.7
Piroxicam	1480					96.1
(-)-Fucose	1529					91.6
Acyclovir	1374					97.3
Indinavir (sulfate)	1610					95
Dipotassium glycyrrhizinate	844					71.2
Piperidolate	1153					38.9
2-Aminoheptane	1402					91.5
Xylose	1569					92.7
Mebendazole	869					92.9
Infigratinib phosphate	715					0.28
Ipragliflozin	1788					89.8
Methacholine (chloride)	1079					81.2
Grazoprevir potassium salt	303					0
Menthone	1128					49.9
Mifepristone	857					0.58
Etoposide	1408					85.4
Stiripentol	1469					76.2
Acetohexamide	1600					97.8
Bosutinib (hydrate)	118					0.85
2-​Methylhexanoic acid	876					80.8
Fostamatinib	389					45.2
Sodium 4-aminosalicylate (dihydrate)	1097					92.8
Betamethasone dipropionate	1747					52.6
Eliglustat (hemitartrate)	894					0
Anisodamine	1540					98.6
Terazosin (hydrochloride dihydrate)	1858					98.4
Lesinurad (sodium)	972					88
Diflorasone	1187					85.4
Deprodone propionate	1338					52.9
Gastrodin	1273					93.3
Dexrazoxane	1635					92.9
Travoprost	494					0.4
Galanthamine	1681					97.3
(R)-(-)-Ibuprofen	1314					97.1
Protocatechuic acid	1506					95.4
Zomepirac (sodium salt)	1571					91.1
Neomycin (sulfate)	1693					92.1
D-Serine	1609					93.3
Talniflumate	1471					96.5
Progesterone	1656					37
Tipiracil	1568					93.2
Degarelix	1202					29.7
Secretin (28-54), human (TFA)	1585					94.6
Levomefolate (calcium)	1530					93.9
Sodium stibogluconate	1549					95.5
Exendin-4	1478					97.2
Imiquimod	1532					93.9
Abiraterone acetate	799					40.4
Montelukast (sodium)	1162					89.9
Nonadecanoic acid	1349					99.9
Ledipasvir	1509					99.9
Dolasetron	1509					100
Spermine (tetrahydrochloride)	1556					99.7
Palbociclib (isethionate)	318					0
Allopurinol	1071					100
Atropine methyl (bromide)	1421					99.7
Dienogest	1389					98.9
Benzyl benzoate	1763					99.8
Tilmicosin	1667					100
Larotrectinib	1724					99.9
Chlorquinaldol	972					95.6
Articaine (hydrochloride)	1274					99.8
Chloramphenicol succinate (sodium)	1074					100
Dolutegravir	1243					99.8
Abametapir	1203					93.3
Dehydroacetic acid (sodium)	1799					99.8
Aprotinin	1957					99.4
5-Acetylsalicylic acid	1739					99.6
Halofuginone (hydrobromide)	276					1.09
Lysipressin (acetate)	1302					98.7
Fosamprenavir (Calcium Salt)	973					99.1
Ifenprodil (tartrate)	1184					91.1
Bucillamine	1576					99.9
1-Hexadecanol	2056					99.7
Ornidazole (Levo-)	1731					99.9
Elsulfavirine	1179					54.3
Chlorobutanol	1555					99.8
Vitamin B12	1317					99.2
Amantadine (hydrochloride)	1185					99.5
NSC 42196	1487					99.7
Tirabrutinib	1541					99.4
Broxyquinoline	1025					98.1
Cefoxitin (sodium)	1876					99.6
Nizatidine	1762					99.8
Riociguat	1515					99.4
Cefmenoxime (hydrochloride)	1474					99.7
alpha-Bisabolol	1495					99.8
Miglitol	1636					99.9
Tranylcypromine (hemisulfate)	1751					100
Hederacoside C	1876					100
Fluphenazine decanoate	1882					99.5
Valrubicin	1050					84.4
Castanospermine	1889					99.8
Uridine	1764					99.9
Acetylcholine (iodide)	2017					99.6
Inosine	1758					97
Sulfameter	1751					98.1
Fadrozole (hydrochloride)	1448					97.3
Cefotaxime	2038					99.1
Diphenidol (hydrochloride)	1548					99.4
Isocorydine	1699					99.6
Estetrol	1554					99.2
Diammonium Glycyrrhizinate	1675					97.8
Metixene (hydrochloride hydrate)	74					1.35
Cepharanthine	232					6.03
Methoxsalen	1521					100
Mexenone	1344					91.7
Cimetidine	1297					100
Zotarolimus	1295					100
Ritonavir	1733					100
Dabrafenib	1658					100
Bergapten	1479					100
Angelicin	1614					100
Fesoterodine (L-mandelate)	1695					100
Pravastatin (sodium)	1822					100
Epristeride	910					100
Diethylstilbestrol	691					100
Sulfalene	1609					100
Pomalidomide	1606					100
Dropropizine	1634					100
Davercin	1575					100
Hematein	1579					100
Acetophenone	1772					100
Cefixime	1089					97.9
Pentoxifylline	1230					98.9
Azathramycin	1476					99
Lactose	1508					98.1
Tolazamide	1446					95.2
Omarigliptin	1403					98.1
Dihydroergocristine (mesylate)	37					0
Sulfamethazine	1020					91.1
Larotrectinib sulfate	1352					95.6
Diflucortolone valerate	1381					86.2
Urapidil	1629					98.2
Fendiline (hydrochloride)	32					0
Palonosetron (hydrochloride)	1741					34.6
Telotristat ethyl	277					0.72
DOTAP (chloride)	1383					91.3
Cilnidipine	1122					23.3
Verbenone	1751					75.7
Benzophenone	1711					98.2
Lumacaftor	1616					95.9
Bornyl acetate	406					3.2
Terbutaline (sulfate)	1260					80.2
Azelnidipine	25					8
Dobutamine (hydrochloride)	1808					100
[truncated: 2,208 more rows]

## Sheet: Supplementary Fig.1 b
	0.986
	0.994
	0.986
	0.971
	0.987
	0.906
	0.656
	0.875
	0.977
	0.886
	0.936
	0.857
	0.745
	0.871
	0.846
	0.807
	0.824
	0.851
	0.903
	0.96
	0.973
	0.945
	0.914
	0.902
	0.76
	0.973
	0.775
	0.889
	0.91
	0.947
	0.934
	0.699
	0.907
	0.914
	0.738
	0.865
	0.8
	0.871
	0.715
	0.851
	0.943
	0.88

## Sheet: Supplementary Fig.1 c
	791.731
	1052.61
	1748.96
	694.176
	1226.84
	32.8715
	79.6285
	132.602
	161.768
	28.2558
	652.487
	43.6981
	444.589
	23.6246
	23.4239
	41.3315
	65.2169
	690.635
	157.109
	249.069
	188.648
	176.078
	142.398
	184.653
	821.6
	558.264
	457.557
	1335.07
	36.4117
	309.936
	417.322
	368.551
	1084.71
	768.872
	800.072
	39.6834
	30.6358
	56.7076
	24.1542
	44.0671
	170.083
	70.4589

## Sheet: Supplementary Fig.1 d
	Mock	NC	RBV	Library
1764	100
1361	99.5
1032	99.9
1322	99
1232	99.8
1396	99.8
1482	99.9
1405	99.9
1018	100
1394	100
1153	100
1123	100
1436	99.7
1212	99.8
1397	100
1472	99.9
1234	99.8
1416	99.9
997	100
1534	99.8
1100	99.4
1106	98.7
1304	99.8
1682	99.8
1168	99.9
1457	100
1257	100
1379	98.6
1424	99.8
1308	98.2
1435	98.4
2038	100
1299	99.9
1229	100
1232	100
1045	100
1443	99.9
1335	99
1563	99.9
1179	100
1805	100
1921	100
1720	100
1778	100
1768	100
1765	99.7
1895	99.9
1833	99.9
1994	84.8
2073	89
1473	74.4
1626	77.6
1403	65.9
1504	68.8
1655	73.4
2051	77.6
1801	93.2
1592	91.8
1436	95.4
1482	87.9
1520	94.5
1268	96.2
1325	95.7
1276	98.4
1710	100
1708	100
1308	100
1417	100
1383	100
1126	99.6
1439	100
1044	100
1432	100
1567	100
1177	100
1212	100
1400	100
1039	100
1203	100
1053	99.3
1424	96.6
1369	99
1266	98.3
1386	98.6
1460	95.5
1204	96.8
1016	93.4
1088	95.4
2040	93.7
2008	94.5
1904	95.7
1909	88.4
2062	95
1924	94.9
1886	94.5
1613	94.3
1330	100
1583	100
1079	100
1077	100
1221	100
1027	100
1506	100
1342	77.3
1350	100
1214	100
1435	100
1236	100
1039	100
898	100
1718	100
1049	99.8
1246	100
1336	98.6
1130	100
1626	98
1600	100
1833	100
1648	100
1914	100
2194	98
2366	99.1
2173	99.7
2008	100
1876	96.4
1909	96.5
1463	97
702	88
2275	99.5
1925	97.5
1824	95.1
1766	96
1760	94.6
1748	94.1
1574	94.5
1165	88.4
2241	98.8
2249	97.5
2285	99.5
1932	98.4
1641	95.4
1559	91.7
1108	83.4
1762	98
2338	99.5
2353	99.4
2174	98.4
2175	98.9
2213	97.2
2044	96.4
1976	97
1546	91.8
2310	100
2330	99.9
2301	100
2262	99.1
2080	99.4
2102	99.4
2068	99.4
1684	97.2
2091	99.3
2147	99.3
2188	99.4
2101	98.9
2196	99.1
2095	99.1
2231	99.7
1922	98.5
1972	99.2
2108	99.5
2101	99.6
2164	98.7
2031	99.5
1996	97.3
1927	98.8
1842	96.1
1695	92.2
1936	99.1
1847	97.3
1917	96.2
1879	96.8
1879	97
1873	97.1
1734	98.6
1788	95.9
1824	97.8
1846	97.9
1697	95.3
1767	97.5
1650	90.1
1888	97.1
1656	97.2
1400	82.8
1568	86
1496	83.9
1554	83.4
1298	81.4
1690	80
1849	93.1
2262	99.9
1732	97.9
1568	99.7
1684	100
1846	100
1866	99.8
1908	100
2175	100
2102	100
1937	99.5
950	83.3
2184	100
2102	99.9
2037	86.5
2019	100
1981	99.8
1859	99.6
2026	99.9
2198	99.9
2166	99.8
2134	99.9
2030	99.6
1958	92.6
1848	97.6
1608	91.5
2008	100
2061	100
2106	100
2102	99.9
1980	99.9
1989	99.6
2031	100
1771	99.4
2106	100
2050	100
1559	99.6
1609	99.9
2009	100
1957	99
2118	95.8
2109	99.8
1614	100
1966	100
2088	100
2089	100
1770	94.5
2063	100
2062	100
1812	99.7
1018	82.5
1234	80
1272	80.7
1151	88
1422	90.4
1623	73
1471	97.6
1631	95.2
1439	96.8
1914	91.4
1857	99.8
1691	99.9
1901	99.5
1937	99.6
1959	99.6
1756	99.3
1101	91.2
1589	98
1393	98.2
1574	98.9
1789	98.8
1881	99.1
2091	98.9
1767	99
1371	99.1
1944	99.4
1953	99.7
2036	93.6
2006	99.9
1948	76
1839	94.5
1958	100
1342	99.9
1391	94.4
1779	98.9
1727	97.4
1696	98.8
1497	96.7
1705	96.5
1739	95.3
1872	98.3
1785	99.5
1712	91.5
1773	92.3
1553	97.4
1620	97.7
1569	96.3
1578	97.1
1731	98.5
1372	93.3
1375	90.3
1395	95.2
1516	93.6
1592	95
1593	93
1664	93
1587	96.5
1378	96.2
1606	89.4
1590	86.2
1641	91.5
1633	86.5
1725	85.7
1649	84.6
1784	90.2
1800	91.2
1488	96.2
1626	96.1
1492	92.2
1554	95.2
1578	96
1540	96
1536	95.8
1433	93.2
1591	94.4
1635	96.8
1605	95.7
1515	96.2
1715	96.6
1674	96.6
1675	96.5
1698	96.2
1459	95.9
1605	93
1675	97.4
1722	90.1
1734	93.1
1667	94.2
1650	95.8
1666	96.1
1573	95.2
1581	96.4
1726	97
1595	97.4
1629	93.2
1704	94.4
1686	95.5
1705	93.7
1417	91.6
1512	92.1
1528	89.9
1596	92.8
1654	81.2
1601	87
1482	84.8
1516	93.2
1480	88.2
1503	92.3
1555	91.6
1435	79.2
1585	87.6
1546	82.7
1603	93.2
1523	91.3
1550	85.7
1541	92.3
1573	93.1
1507	93.6
1574	87.6
1415	83.3
1371	90.2
1506	89.6
1544	88.3
1556	90.6
1605	90
1514	91.2
1544	91.9
1538	89.5
1484	91.2
1529	89.7
1459	93.8
1552	97.6
1462	97
1417	93.6
1585	98
1491	94
1634	87
1523	92.9
1495	93.7
1423	92.8
1500	92.9
1544	94.1
1574	94.9
1529	96.9
1482	93.6
1582	95.3
1163	95.8
1473	95.5
1608	96
1426	94
1512	94.8
1308	96.6
1467	92.6
1608	96.7
1499	95.5
1486	95.1
1530	91.6
1465	94.5
1487	95
1437	93.7
1494	92.8
1481	92.8
1583	95.5
1486	92.6
1565	94.2
1526	95.9
1413	90.2
1416	93.6
1446	91.4
1487	93.6
1579	96.2
1556	93.8
1524	93.8
1578	92.3
1427	95.7
1315	93.4
1074	96.6
1482	99.3
1919	98.9
1445	97.9
1837	99.5
1898	89.1
1753	99
1825	99.5
967	99
1647	99.5
1560	99.5
1019	98.5
1565	98.8
1761	99.9
1625	99.2
2514		0.36
1472		0.14
1680		0.12
1677		0.18
1851		0.38
1611		0
1688		0.18
1462		0.14
1601		0.25
1821		0.16
1335		0.22
1680		0.12
1658		0.3
1660		0.24
1153		0
684		0.15
1466		0.07
1379		0.07
2025		0.1
2002		0.2
1929		0.1
1829		0.05
1119		0
1557		0.06
1660		0.18
1682		0.18
1767		0.11
1501		0.07
2113		0.09
1730		0.12
1597		0.13
1362		0.51
1375		0.22
1615		0.12
1285		0.23
1972		0.2
1267		0.32
1137		0.35
1664		0.12
2194		0.23
2527		8.55
2353		14.3
2111		12.3
1576		8.5
2251		8.62
2281		7.15
2279		5.97
2170		7.97
2140		0.7
2214		0.5
2303		0.61
2283		3.02
2312		0.69
2133		0.66
1884		1.49
2306		2.3
2172		0.32
1747		0.17
2096		0
2007		0.15
1737		0.29
1691		0.47
1389		1.3
1375		2.04
1971		2.44
1790		2.79
1779		2.02
1652		2.54
1992		1.26
1750		1.54
1830		1.58
1599		1.25
1581		7.34
1728		7.4
1459		5.2
1470		2.5
1813		7.6
1435		6.6
1462		14
1251		5.6
1808		0.39
1750		0.63
1947		0.36
1587		0.57
1918		0.52
1872		0.43
1313		0.15
1296		0.39
1518		6.46
1481		0.81
1349		0.59
1294		0.62
1528		0.52
1467		0.2
1336		0
909		0.88
1815		0.44
1600		0.25
1476		0.68
1081		0.65
1477		0.14
1197		0.42
1177		0.17
1247		0.16
1542		12.6
1319		11
1002		6.49
1255		7.25
1525		4.07
1918		2.87
1108		1.08
1749		8.06
2120		11.7
1560		14.7
2364		12.1
1524		8.01
1831		7.05
1580		5.95
1901		9.15
1932		2.59
1905		1.36
1601		0.69
1357		0.59
1391		0.43
1555		0.58
1184		0.76
1236		1.29
854		7.26
1961		2.24
1833		1.31
1697		0.47
1405		0.85
1945		1.13
1897		1.85
1859		0.7
1507		4.91
1872		0.53
1762		0.34
1292		0.31
1216		0.66
1378		0.44
1278		0.63
924		0.65
2152		0.56
1301		2.08
1173		0.68
1168		0.34
1158		0.6
1298		0.23
1275		0.47
1297		0.15
1188		0.93
1430		0.77
1158		0.86
1093		0.37
1037		0.19
1357		0.96
1380		0.36
1391		0.36
1484		1.35
1804		0.5
1566		0.64
856		1.17
725		0.55
1856		0.38
1879		0.32
1565		0.51
1397		1.86
2015		0.15
1140		0.44
985		0.1
915		1.2
1723		1.33
1392		0.72
1485		0.67
1307		1.61
1673		2.21
1651		0.3
1205		0.33
1101		0.27
1546		0.19
1388		0.79
1178		0.25
1377		0.51
2018		1.14
1543		0.65
1761		0.28
1713		1.81
1660		0.54
1546		0.71
1538		0.2
1556		0.64
1842		0.22
2047		0.1
1971		0.41
2051		0.24
1874		0.21
1916		0.21
1898		0.05
1868		0.21
1919		0.16
1139		0
1199		0.25
1080		0.19
1305		0.54
1177		0
1390		0.36
1396		0.21
2164		0.37
1006		0.6
1302		0.15
1087		0.64
1423		0.35
1019		0.1
811		0.49
977		0.61
1842		0.33
1403		0.14
1482		0.27
1601		0.12
1657		0.18
1618		0.25
1257		0.16
1469		0.27
1727		7.06
1152		9.72
773		9.31
1134		9.79
1510		6.09
1209		5.46
1653		5.14
999		2.7
1079		0.65
370		0.81
534		0.94
533		0.38
800		0.38
544		0.18
651		1.08
793		0.38
1456		0.34
843		0.59
1037		0.1
943		0.64
1400		0.14
1168		0.6
1257		0.16
1519		0.13
1876		0.54
1804		0.7
1778		0.5
1601		0.63
1688		0.14
1678		0.22
1708		0.07
1722		0.43
1583		0.06
1754		0.29
1263		0
1420		0.14
1833		0.11
1686		0.24
1606		0.12
1600		0.13
1059		0.28
563		0.36
844		0.24
957		0.1
1506		0.13
1256		0.48
2019		0.4
1425		0.28
1141		0.26
1305		0.23
1593		0.19
1490		0.07
1598		0.38
1491		0.2
1776		0.28
1756		0.46
975		7.18
806		0.12
1373		0.66
1252		0.32
1556		0.19
1557		1.09
1391		0.22
1485		0.2
1088		9.19
897		0.78
689		0.87
936		0.43
1264		0.24
1570		0.19
1412		0.28
1297		0.54
1290		4.96
989		0.3
1419		0.28
1211		0.17
1619		0.31
1588		0.5
1224		0.41
1592		0.31
1923		10.6
1283		0.39
1200		0.33
1116		0.36
1388		0.43
1596		0.13
1220		0.25
1452		0.28
1165		6.27
1148		0.7
1222		0.41
1584		0.32
1454		0.14
1474		0.2
1742		0.23
1538		0.2
862		1.86
1188		0.59
1110		0.27
1587		0.19
1505		0.53
1271		0.24
1483		0.2
1646		0.3
1470		4.01
1404		0.14
1246		0
1126		1.24
1093		0.27
998		0.7
1434		0.28
1377		0.29
525			0.95
824			0.49
1153			1.65
1089			0.92
1069			1.96
1315			5.25
1167			1.2
1344			1.19
488			0
738			0.68
1326			3.17
1085			0.46
1293			0.62
1357			2.73
1218			3.04
1112			3.24
723			0.69
946			0.53
869			0.46
1083			0.55
1325			0.75
1313			3.88
1132			1.59
1177			2.38
779			0.26
859			0.93
931			0.86
981			0.1
1479			1.62
1402			1.07
1201			2.58
1089			2.2
964			2.28
883			0.23
856			0.23
1016			2.95
1388			2.23
1329			2.41
1258			1.11
925			3.57
875			0.69
768			0.52
725			1.52
1006			1.99
1408			2.34
1311			2.29
1439			7.09
1213			1.81
739			0.54
792			1.26
833			0.36
916			1.2
1467			2.04
1208			2.24
1083			0.65
1161			1.29
966			0.83
861			2.09
799			0.88
903			0.33
1575			1.65
1308			2.29
1110			3.06
1033			3.19
782			0.51
1049			2
954			0.42
948			1.27
1540			3.31
1206			1.66
1117			2.51
1061			2.17
783			4.09
890			0.56
906			0.44
848			0.59
1116			1.08
1028			1.85
888			1.8
1023			8.6
508			0.98
640			0.16
616			0.65
617			0.32
814			0.12
670			0.6
639			1.25
861			0.35
521			0.19
937			0.43
1086			0.28
945			0.21
1498			1
1215			1.4
992			0.3
854			0.47
482			0.21
735			0.27
872			0.11
927			0.32
1257			0.16
1125			1.42
1363			0.22
837			1.43
617			0.16
877			0
943			0.32
964			0
1361			0.81
1229			0.9
1170			0.43
1187			0.34
550			0
785			0.38
955			0.63
899			0.11
1325			1.36
1233			0.49
1163			1.03
971			0.82
647			0.46
921			0.65
975			0.92
913			2.08
1176			0.17
1115			0.36
924			0.65
929			1.29
533			0.38
725			0.83
947			0.11
858			0.12
1277			1.25
1159			0.26
996			1.1
800			0.88
829			0.12
949			0.63
926			0.43
895			0.56
1366			1.24
1102			0.18
1061			0.57
842			0.59
607			0.33
844			0.12
930			0
976			0.31
1408			1.78
1193			0.75
1054			0.95
914			0.33
461			0.87
811			0.74
779			0.39
806			0.74
1256			0.72
1153			0.35
1141			0.61
1056			0.47
541			0.37
631			0.48
755			0.4
589			0.51
863			0.35
959			2.19
786			0
784			1.02
1653				99.6
1457				99.9
1110				97.1
1343				99.7
1538				100
1565				100
578				100
1350				100
954				0.21
1762				100
1508				100
1653				100
1541				100
1561				100
1531				99.7
816				21
1234				99.4
71				0
1493				99.8
1483				100
1579				98.4
1575				99.3
1599				98.6
809				0.12
1133				99.3
1473				100
1566				98.8
1489				91.5
1381				99.6
1567				99.6
1614				99.6
1127				99.6
1680				99.6
1790				99.9
738				0.27
1643				98.8
792				8.84
1266				98.1
1750				100
21				28.6
1088				100
1028				100
1755				100
2083				100
2007				91.3
1821				100
1795				92.6
1860				71.5
1957				85
36				0
526				5.32
1694				96.7
1785				85.8
2151				99.6
1589				94.8
1860				95.4
1470				95.4
1836				96.6
1643				97.3
1533				99.2
1519				98.3
1232				90.7
1784				100
1211				61.5
1585				100
1987				100
1595				100
1613				100
1637				100
1424				100
1199				100
1481				100
1685				100
594				100
1611				100
1462				100
1498				100
1156				99.9
1366				98.6
157				0.64
1287				95.6
1646				98.7
1425				99.6
1389				93.1
435				4.6
1154				90.8
812				0.37
1852				94.9
6				100
1925				94.1
1339				92.3
1947				95.9
1870				93.1
588				1.19
923				33.2
1896				63.2
985				79.8
1496				89.8
1450				89
1440				90.1
1452				74
1370				78.2
1226				100
1531				98.8
1516				99.9
1467				100
1360				100
703				100
1734				100
331				97.3
1337				100
1100				99.9
1462				100
1675				90.7
404				17.3
2009				99.9
1572				99.7
1392				100
2173				98.4
2345				98.7
2229				100
2130				99.5
2032				99.8
15				33.3
1663				93
822				68.6
2197				98.6
2029				97.8
2180				97.8
1775				96.3
1757				85.6
1872				93.5
470				61.3
370				15.9
457				0.88
2294				96.8
2100				97.7
1772				95
960				92
720				28.3
1109				88.4
2132				97.4
2151				97.8
2215				99.5
2157				99.6
1980				97.7
1850				90.6
1880				96.9
1424				86.2
2034				72
763				0.79
2158				97.5
2034				95.6
1499				72.6
883				15.1
1730				97.6
1727				92.2
1926				96.9
1595				86.1
2052				97.3
2015				96.2
1692				90.4
1869				98.1
1064				99.1
2032				98.7
1101				86
1532				32.5
54				1.85
89				0
856				0.23
1583				74.5
1799				93.8
1876				39.5
1557				88.6
23				21.7
1370				40.7
1608				86.3
1837				94.1
1664				98.9
1565				53.7
2065				32.3
1892				97
1501				77.3
1885				92.3
1444				60.7
1695				93.2
1610				93.8
56				3.57
1095				97.1
2030				93.4
47				0
1572				66.9
305				0.33
1898				85.5
1370				95.9
1221				37.4
1673				99.6
1576				99.6
1751				99.5
1543				88.8
1994				100
1617				99.9
1973				99
1143				93.4
683				0.59
1965				99.5
1842				99.8
1881				99.4
1622				97.3
877				8.89
574				0.52
1608				97.6
1543				84.3
504				1.79
143				0
1650				98.5
1719				99.2
1370				96.5
1677				99.7
1700				99.9
422				0.47
1843				99.9
1853				99.9
1751				99.7
1202				99.9
5				0
666				93.8
1750				41.9
1883				99.5
1913				100
1838				99.8
1925				99.9
782				3.58
1630				99.9
1570				97.9
1824				100
1918				100
962				98.8
1653				99.7
1590				98.6
1228				85.7
1284				93.2
1412				98.1
1408				96.3
1526				95.7
1412				95.5
1412				96.7
1512				89.1
1496				98.3
1605				98.8
1729				99.9
1627				98.9
1925				96.2
1939				99.6
1710				98.5
1689				99.6
611				97.5
1518				98.5
1529				96.4
1685				99.1
1902				99.9
1807				95.6
1935				99.5
1630				97.1
1618				94
1613				97.1
1570				98.7
1639				91.6
847				63.3
1735				96.3
1746				98.1
1241				89.4
1010				91.4
988				94
1417				94.6
1197				63.2
1608				96.6
1614				92.5
1399				94.2
1533				96.6
773				79.6
1360				89.3
1479				90.7
1540				91.3
1604				83.5
1678				95.2
1256				79.1
1403				89.2
3				0
1485				69
1374				94.6
1459				92.8
1643				64.6
982				22.9
1412				92.1
1786				70.7
1365				95.7
1587				91.6
1524				96.6
261				0.38
553				82.8
1385				91.6
1519				91.6
1503				92.3
1544				85
642				0.16
1671				96
1158				55.2
1446				93.3
1642				85
1013				92.4
1633				93.4
1305				63.9
1663				88.1
1606				78
1234				81.5
1567				92.7
1513				93.6
1576				68.5
1522				94.6
1493				95.9
1545				95.7
1556				99.9
1445				99.9
1461				99.7
1467				100
1819				99.6
1655				100
794				99.5
401				98.3
1410				99.8
1419				99.7
1777				100
1614				99.8
1582				100
112				0
1205				99.8
1190				100
1628				99.7
1506				98.4
1858				98.4
1749				99.5
745				7.11
1640				99.9
720				98.5
643				8.4
343				1.46
1576				98.9
1622				99.7
964				99.8
1662				99.9
1434				99.8
1118				99.6
1143				100
1618				99.6
1788				99.6
2049				99.9
1745				99.9
1110				89.7
1636				99.4
744				0.4
1884				100
1656				100
1202				100
1203				44.9
1780				100
1865				100
1881				99.9
1921				100
1707				99.8
1869				99.7
1394				90.7
281				0.36
1876				57.2
1798				98.4
1715				86.2
2129				79.5
1619				87.1
1805				86.8
1786				94
1704				99
1529				99.7
1500				100
1409				98.3
1462				100
1575				94.3
1568				100
10				80
1347				92.9
1683				100
1591				100
1722				100
1339				100
1762				100
1640				100
1818				100
1620				100
1495				100
1566				100
1231				99.3
1484				96.8
11				9.09
1262				98.6
1566				94.5
1545				97.9
1569				98.3
1530				99.2
974				83.4
1553				89.2
487				92.6
1579				90.5
1298				92
462				1.95
1692				96.6
1801				95.6
1595				93.6
1461				71.5
1716				86.8
1730				97.1
1837				96.7
1552				95.9
1677				91.9
1437				94.6
1046				49
1591				100
831				23
1656				100
1719				100
1583				100
1413				100
1040				100
1215				100
1111				100
1379				100
1581				100
1693				100
1700				99.9
1741				100
1547				100
1623				100
2070				96.6
2046				98.6
2045				99.7
731				0.55
1913				99.6
1296				91.9
598				83.8
2109				98.4
2220				98.8
1613				91.1
2048				97.8
829				1.09
1921				97.3
1754				91.7
907				80.7
2009				91.8
2245				97.9
2275				98.7
1355				24.9
2005				61
1602				94.5
50				2
718				42.6
1611				45.7
2135				99.3
2128				99
1890				98.4
1922				97.6
1673				93.4
1192				91.9
1442				85.7
1218				95
1922				97.3
1940				99.6
56				5.36
1733				92
1417				91.3
1585				98
1504				96.9
944				77.2
495				1.41
890				0.11
2114				97.4
1926				97.3
2050				98.9
835				12.2
93				2.15
1183				96.7
1592				84.4
912				100
1603				51.4
1740				58.3
1770				93.6
1799				92.9
799				9.64
2002				94
878				76.7
1747				93.6
610				12.3
1626				97.9
1834				92.1
1616				99.1
2234				84.8
1989				97.4
1903				96.4
99				0
1314				91.2
1393				89.3
1844				96.1
1788				80.2
2172				86.5
2003				94.3
1773				80.3
2067				85
1580				86.4
819				0.49
1328				97.4
1512				99.1
1509				91.5
1728				99.1
1165				97.2
1826				99.2
1970				24.7
390				0.26
1661				96.6
1845				98.9
1793				99
1550				97.9
1293				97.7
857				90.1
1276				21.6
1874				99.7
1200				85.7
1327				64.7
698				0.72
1567				96.3
1157				89.8
876				52.9
1077				37.4
1588				88.5
893				99.6
1346				76
763				3.93
1472				94.6
952				99.8
564				2.84
13				7.69
1717				23.2
1887				99.9
1705				99.9
640				1.09
1641				99.5
1746				99.7
1801				99.9
348				0.29
1146				96.8
1743				100
1806				99.5
1605				98.8
1615				97.8
1304				97.3
1260				98
1535				99
1135				96.2
1714				97.3
1675				98.2
1567				98
1492				98.7
1060				89.7
1365				96.9
1465				97.9
1545				97.9
1861				97.9
1784				98.4
2002				99.4
1240				99.7
481				95.6
971				96.5
1457				96.9
883				97.8
2014				99.8
1893				99.2
1725				99.7
1557				96.5
1525				96.8
1608				97
798				4.64
435				91.5
1775				98
1801				99.2
1925				91.5
756				0.4
686				95.5
150				0
12				41.7
1580				97.2
1426				96.3
1590				97.1
571				22.8
345				66.4
788				67.8
1487				92.4
1585				83.8
1567				93.5
1479				85.3
32				0
1264				81.9
2				0
1447				93
1547				96.4
1456				93.5
1390				76.5
404				0
1582				90.8
950				78.8
1261				94.9
1369				93.4
1604				90.1
1527				98.2
1580				98.1
1058				80.7
1110				82.3
1410				92.4
1461				88.9
1601				95.3
1566				87.3
1929				59.3
1504				94.8
1677				96
1571				95.5
1442				82.1
10				10
1676				82.9
1185				64.5
1473				91.5
1563				91.3
1341				98.1
1308				99.9
1321				99.8
1504				100
1581				99.8
1412				100
1819				100
1546				100
331				98.8
1443				99.5
1703				96.9
1735				99.9
1907				99.2
1406				99.9
1620				99.9
1251				99.9
1178				100
1231				99.4
1757				92.1
1692				87.1
1797				100
1654				98.2
1658				99.9
1327				96.2
1430				99.9
1760				99.7
1694				100
1962				100
1906				100
1936				99.9
1539				31.1
1019				100
1509				98.1
1874				99.8
1872				99.5
1806				99.4
1148				20
1553				98.1
75				1.33
711				26.3
1626				100
1716				100
1286				100
1742				100
1723				100
1818				100
1218				100
1909				100
1755				99.7
1885				99.7
1793				91
428				0
1935				99.9
1460				94.1
1512				45.2
1737				86.2
634				89.4
1425				92.1
346				3.76
1425				92.6
1405				100
1625				99.7
1658				100
1760				100
1710				100
1015				46
1699				100
519				23.3
967				38.8
1723				100
1778				100
1630				100
1601				100
1714				100
1705				100
856				91.8
1315				99.1
1413				97.5
1432				98.5
1429				98.2
1355				97.4
1416				97
1246				55.3
1299				93.7
689				6.1
1573				96.4
746				7.64
593				0.67
1819				88.1
1218				92.2
1462				93.7
1563				59.8
1760				93
1880				64
1658				99
1598				96.7
1545				96.1
1433				96.7
1254				78.5
256				11.7
1705				100
1549				99.7
1621				100
1587				100
911				85.7
1209				100
970				99.7
1606				100
1009				99.6
775				5.68
1614				100
1652				100
1839				100
1634				100
1560				100
2121				99.8
2109				99.8
2168				99.4
538				91.4
411				0.49
1807				97.5
1560				89.9
638				75.7
2062				98.4
2096				93.4
2138				96.8
19				0
1998				97.4
1888				97
1487				83.8
78				1.28
1323				96.1
2087				87.8
2058				96.8
2108				48.9
1552				82.8
741				60.2
1395				82.2
1652				62.9
1999				98.7
2064				65.8
1921				95.8
2030				99.5
2044				98.4
1230				57.2
850				0.35
1418				97
1649				95.4
489				0.2
2118				99.6
2070				98.4
26				0
1719				88.1
998				0.3
1550				98.8
684				5.12
96				2.08
74				2.7
2064				99.4
1856				98.2
1889				97.6
783				10.5
1510				99.3
1215				89
1627				92.7
1823				21.2
1768				95.8
147				1.36
1513				91
1454				85.3
112				0
1583				94.4
1911				97.7
2068				91.8
1373				93.5
1528				93.1
1555				94.1
1092				95.3
1684				96.3
1845				94.9
2006				94.8
1204				92.4
789				6.84
1652				95.3
1047				94.6
713				0.56
1723				95.1
94				2.13
2064				92.2
2017				93.5
1759				74.7
1707				66.3
882				97.6
957				96.3
1514				98.7
1750				100
1746				99.4
1869				99.8
1389				99.9
535				45.8
256				2.73
1907				99.3
1				100
1938				43.1
1605				98.1
1348				94.6
1723				88.2
1508				98.2
746				97.3
1686				98.9
1784				99.8
1744				98.9
1475				99
1250				73
1500				99.9
1581				99.1
1055				99.5
1602				97.4
1789				99.4
23				0
1281				85.6
1540				97.2
1093				95.5
826				11.7
1527				99.4
1297				99.5
1693				99.9
1653				97.2
1896				99.9
2100				100
1920				77.4
648				29
708				100
1672				100
1027				100
1643				99.4
1556				92.9
1234				51.6
1484				96.8
1263				96.5
853				0.59
1541				95.5
1730				97.5
1654				97.9
1523				95.2
1545				97.7
1215				99.8
1335				94.1
1444				99.1
1768				98.7
1909				99.2
1870				98.9
1782				98.7
1575				99.8
810				5.06
74				1.35
1052				93.1
1536				97.5
1939				99.8
1890				99
1708				99.5
1529				95.7
929				90.2
1579				85.7
1565				91.4
1070				79
1391				87.7
1361				79.6
1705				98.7
1344				92
942				81.5
844				0.12
942				6.16
1348				95.7
1480				96.1
1529				91.6
1374				97.3
1610				95
844				71.2
1153				38.9
1402				91.5
1569				92.7
869				92.9
715				0.28
1788				89.8
1079				81.2
303				0
1128				49.9
857				0.58
1408				85.4
1469				76.2
1600				97.8
118				0.85
876				80.8
389				45.2
1097				92.8
1747				52.6
894				0
1540				98.6
1858				98.4
972				88
1187				85.4
1338				52.9
1273				93.3
1635				92.9
494				0.4
1681				97.3
1314				97.1
1506				95.4
1571				91.1
1693				92.1
1609				93.3
1471				96.5
1656				37
1568				93.2
1202				29.7
1585				94.6
1530				93.9
1549				95.5
1478				97.2
1532				93.9
799				40.4
1162				89.9
1349				99.9
1509				99.9
1509				100
1556				99.7
318				0
1071				100
1421				99.7
1389				98.9
1763				99.8
1667				100
1724				99.9
972				95.6
1274				99.8
1074				100
1243				99.8
1203				93.3
1799				99.8
1957				99.4
1739				99.6
276				1.09
1302				98.7
973				99.1
1184				91.1
1576				99.9
2056				99.7
1731				99.9
1179				54.3
1555				99.8
1317				99.2
1185				99.5
1487				99.7
1541				99.4
1025				98.1
1876				99.6
1762				99.8
1515				99.4
1474				99.7
1495				99.8
1636				99.9
1751				100
1876				100
1882				99.5
1050				84.4
1889				99.8
1764				99.9
2017				99.6
1758				97
1751				98.1
1448				97.3
2038				99.1
1548				99.4
1699				99.6
1554				99.2
1675				97.8
74				1.35
232				6.03
1521				100
1344				91.7
1297				100
1295				100
1733				100
1658				100
1479				100
1614				100
1695				100
1822				100
910				100
691				100
1609				100
1606				100
1634				100
1575				100
1579				100
1772				100
1089				97.9
1230				98.9
1476				99
1508				98.1
1446				95.2
1403				98.1
37				0
1020				91.1
1352				95.6
1381				86.2
1629				98.2
32				0
1741				34.6
277				0.72
1383				91.3
1122				23.3
1751				75.7
1711				98.2
1616				95.9
406				3.2
1260				80.2
25				8
1808				100
[truncated: 2,208 more rows]

## Sheet: Supplementary Fig.1 e
	Mock	NC	RBV	Library
	1764	2514	525	1653
	1361	1472	824	1457
	1032	1680	1153	1110
	1322	1677	1089	1343
	1232	1851	1069	1538
	1396	1611	1315	1565
	1482	1688	1167	578
	1405	1462	1344	1350
	1018	1601	488	954
	1394	1821	738	1762
	1153	1335	1326	1508
	1123	1680	1085	1653
	1436	1658	1293	1541
	1212	1660	1357	1561
	1397	1153	1218	1531
	1472		1112	816
	1234	1466	723	1234
	1416	1379	946	71
	997	2025	869	1493
	1534	2002	1083	1483
	1100	1929	1325	1579
	1106	1829	1313	1575
	1304	1119	1132	1599
	1682	1557	1177	809
	1168	1660	779	1133
	1457	1682	859	1771
	1257	1767	931	1473
	1379	1501	981	1566
	1424	2113	1479	1489
	1308	1730	1402	1381
	1435	1597	1201	1567
	2038	1362	1089	1614
	1299	1375	964	1127
	1229	1615	883	1033
	1232	1285	856	1680
	1045	1972	1016	1790
	1443	1267	1388	738
	1335	1137	1329	1643
	1563	1664	1258	792
	1179	2194	925	1266
	1805	2527	875	1750
	1921	2353	768	21
	1720	2111	725	1088
	1778	1576	1006	1028
	1768	2251	1408	1755
	1765	2281	1311	2083
	1895	2279	1439	2007
	1833	2170	1213	1821
	1994	2140	739	1795
	2073	2214	792	1860
	1473	2303	833	1957
	1626	2283	916	36
	1403	2312	1467	526
	1504	2133	1208	1694
	1655	1884	1083	1785
	2051	2306	1161	2151
	1801	2172	966	1589
	1592	1747	861	1860
	1436	2096	799	1470
	1482	2007	903	1836
	1520	1737	1575	1643
	1268	1691	1308	1533
	1325	1389	1110	1519
	1276	1375	1033	1232
	1710	1971	782	1784
	1708	1790	1049	1211
	1308	1779	954	1585
	1417	1652	948	1987
	1383	1992	1540	1595
	1126	1750	1206	1613
	1439	1830	1117	1637
	1044	1599	1061	1424
	1432	1581	783	1199
	1567	1728	890	1481
	1177	1459	906	1685
	1212	1470	848	594
	1400	1813	1116	1611
	1039	1435	1028	1462
	1203	1462	888	1498
	1053	1251	1023	1156
	1424	1808	508	1366
	1369	1750	640	157
	1266	1947	616	1287
	1386	1587	617	1646
	1460	1918	814	1425
	1204	1872	670	1389
	1016	1313	639	435
	1088	1296	861	1154
	2040	1518	521	812
	2008	1481	937	1852
	1904	1349	1086	6
	1909	1294	945	1925
	2062	1528	1498	1339
	1924	1467	1215	1947
	1886	1336	992	1870
	1613	909	854	588
	1330	1815	482	923
	1583	1600	735	1896
	1079	1476	872	985
	1077	1081	927	1496
	1221	1477	1257	1450
	1027	1197	1125	1440
	1506	1177	1363	1452
	1342	1247	837	1370
	1350	1542	617	1226
	1214	1319	877	1531
	1435	1002	943	1516
	1236	1255	964	1467
	1039	1525	1361	1360
	898	1918	1229	703
	1718	1108	1170	1734
	1049	1749	1187	331
	1246	2120	550	1337
	1336	1560	785	1100
	1130	2364	955	1462
	1626	1524	899	1675
	1600	1831	1325	404
	1833	1580	1233	2009
	1648	1901	1163	1572
	1914	1932	971	1392
	2194	1905	647	2173
	2366	1601	921	2345
	2173	1357	975	2229
	2008	1391	913	2130
	1876	1555	1176	2032
	1909	1184	1115	15
	1463	1236	924	1663
	702		929	822
	2275	1961	533	2197
	1925	1833	725	2029
	1824	1697	947	2180
	1766	1405	858	1775
	1760	1945	1277	1757
	1748	1897	1159	1872
	1574	1859	996	470
	1165	1507	800	370
	2241	1872	829	457
	2249	1762	949	2294
	2285	1292	926	1277
	1932	1216	895	2100
	1641	1378	1366	1772
	1559	1278	1102	960
	1108	924	1061	720
	1762	2152	842	1109
	2338	1301	607	2132
	2353	1173	844	2151
	2174	1168	930	2215
	2175	1158	976	2157
	2213	1298	1408	1980
	2044	1275	1193	1850
	1976	1297	1054	1880
	1546	1188	914	1424
	2310	1430	461	1810
	2330	1158	811	2034
	2301	1093	779	763
	2262	1037	806	1175
	2080	1357	1256	2158
	2102	1380	1153	2034
	2068	1391	1141	1499
	1684	1484	1056	883
	2091	1804	541	1730
	2147	1566	631	1727
	2188		755	1926
	2101		589	1595
	2196	1856	863	1298
	2095	1879	959	2052
	2231	1565	786	2015
	1922	1397	784	1692
	1972	2015		1869
	2108	1140		1064
	2101	985		2032
	2164			1101
	2031	1723		1532
	1996	1392		54
	1927	1485		89
	1842	1307		856
	1695	1673		1583
	1936	1651		1799
	1847	1205		1876
	1917	1101		1557
	1879	1546		23
	1879	1388		1370
	1873	1178		1608
	1734	1377		1837
	1788	2018		1664
	1824	1543		1565
	1846	1761		2065
	1697	1713		1892
	1767	1660		1501
	1650	1546		1885
	1888	1538		1444
	1656	1556		1695
	1400	1842		1610
	1568	2047		56
	1496	1971		1095
	1554	2051		2030
	1298	1874		47
	1690	1916		1572
	1849	1898		305
	2262	1868		1898
	1732	1919		1370
	1568	1139		1221
	1684	1199		1673
	1846	1080		1576
	1866	1305		1751
	1908	1177		1543
	2175	1390		1994
	2102	1396		1617
	1937	2164		1973
	950	1006		1143
	2184	1302		683
	2102	1087		1965
	2037	1423		1842
	2019	1019		1881
	1981			1622
	1859	977		877
	2026	1842		574
	2198	1403		1608
	2166	1482		1543
	2134	1601		504
	2030	1657		143
	1958	1618		1650
	1848	1257		1719
	1608	1469		1370
	2008	1727		1677
	2061	1152		1700
	2106			422
	2102	1134		1247
	1980	1510		1843
	1989	1209		1853
	2031	1653		1751
	1771	999		1202
	2106	1079		5
	2050			1719
	1559			666
	1609			1750
	2009			1883
	1957			1913
	2118			1838
	2109			1925
	1614	1456		782
	1966			1630
	2088	1037		1570
	2089	943		1824
	1770	1400		1918
	2063	1168		962
	2062	1257		1653
	1812	1519		1590
	1018	1876		1228
	1234	1804		1284
	1272	1778		1412
	1151	1601		1408
	1422	1688		1526
	1623	1678		1412
	1471	1708		1412
	1631	1722		1512
	1439	1583		1496
	1914	1754		1605
	1857	1263		1729
	1691	1420		1627
	1901	1833		1925
	1937	1686		1939
	1959	1606		1710
	1756	1600		1689
	1101	1059		611
	1589			1518
	1393			1529
	1574	957		1685
	1789	1506		1902
	1881	1256		1807
	2091	2019		1935
	1767	1425		1630
	1371	1141		1618
	1944	1305		1613
	1953	1593		1570
	2036	1490		1639
	2006	1598		847
	1948	1491		1735
	1839	1776		1746
	1958	1756		1241
	1342			1556
	1391			1445
	1779			1461
	1727			1467
	1696			1819
	1497			1488
	1705			1655
	1739			794
	1872			401
	1785			1410
	1712			1419
	1773			1777
	1553			1614
	1620			1582
	1569			112
	1578			1205
	1731			1190
				1628
				1506
				1858
				1749
				745
				1640
				720
				643
				343
				1576
				1622
				964
				1662
				1434
				1118
				1143
				1618
				1788
				2049
				1745
				1110
				1636
				744
				1884
				1656
				1202
				1203
				1780
				1865
				1881
				1921
				1707
				1869
				1394
				281
				1876
				1798
				1715
				2129
				1619
				1805
				1684
				1786
				1704
				1529
				1500
				1409
				1462
				1575
				1568
				10
				1347
				1683
				1591
				1722
				1339
				1762
				1640
				1818
				1620
				1495
				1566
				1231
				1484
				11
				1262
				1566
				1545
				1569
				1530
				974
				1553
				487
				1579
				1298
				462
				1692
				1801
				1595
				1461
				1716
				1730
				1837
				1552
				1677
				1437
				1046
				1591
				831
				1656
				1719
				1583
				1413
				1040
				1215
				1111
				1379
				1581
				1693
				1700
				1741
				1547
				1623
				2070
				2046
				2045
				731
				1913
				1125
				1296
				598
				2109
				2220
				1613
				2048
				829
				1921
				1754
				907
				2009
				2245
				2275
				1355
				2005
				1602
				50
				718
				1718
				1611
				2135
				2128
				1890
				1922
				1673
				1192
				1442
				1218
				1922
				2037
				1940
				56
				1733
				1417
				1585
				1504
				944
				495
				890
				2114
				1926
				2050
				1077
				835
				93
				1183
				1423
				1592
				912
				1603
				1740
				1770
				1799
				799
				2002
				878
				1747
				610
				1626
				1834
				1616
				2234
				1989
				1903
				99
				1314
				1393
				1844
				1788
				2172
				2003
				1773
				2067
				1580
				819
				1328
				1512
				1047
				1509
				1728
				1165
				1826
				1970
				390
				1661
				1845
				1939
				1793
				1550
				1293
				857
				1276
				1874
				1200
				1327
				698
				1567
				1157
				876
				1077
				1588
				893
				1346
				763
				1472
				1824
				952
				564
				13
				1717
				1887
				1705
				640
				1641
				1746
				1801
				348
				1146
				1743
				1806
				1605
				1615
				1304
				1260
				1535
				1135
				1714
				1675
				1567
				1492
				1060
				1365
				1465
				1545
				1861
				1784
				2002
				1240
				481
				971
				1457
				883
				2014
				1893
				1725
				1557
				1525
				1608
				798
				435
				1775
				1801
				1925
				756
				1341
				1308
				1321
				1504
				1581
				1412
				1819
				1546
				331
				1443
				1703
				1735
				1907
				1406
				1620
				1251
				1178
				1231
				1757
				1692
				1797
				1654
				1658
				1327
				1430
				1760
				1694
				1962
				1906
				1936
				991
				1539
				1019
				1509
				1874
				1872
				1806
				1148
				1553
				75
				711
				1626
				1716
				1286
				1742
				1072
				1723
				1818
				1218
				1909
				1755
				1885
				1755
				1793
				428
				1935
				1460
				1512
				1031
				1737
				634
				1425
				346
				1425
				1405
				1625
				1658
				1760
				1710
				1015
				1699
				519
				967
				1723
				1317
				1778
				1630
				1601
				1714
				1705
				856
				1315
				1413
				1432
				1429
				1355
				1416
				1246
				1299
				689
				1573
				746
				593
				1819
				1218
				1462
				1563
				1760
				1880
				1658
				1598
				1545
				1433
				1254
				256
				1705
				1549
				1621
				1587
				911
				1209
				970
				1606
				1009
				775
				1614
				1652
				1839
				1634
				1560
				2121
				2109
				2168
				538
				411
				1807
				1560
				638
				2062
				2096
				2138
				19
				1998
				1888
				1487
				78
				1323
				2087
				2058
				2108
				1191
				1552
				741
				1395
				1652
				1999
				2064
				1921
				2030
				2044
				1230
				850
				1418
				1649
				489
				2118
				2070
				26
				1719
				998
				1550
				684
				96
				74
				1394
				2064
				1856
				1889
				783
				1510
				1215
				1627
				1823
				1768
				147
				1513
				1454
				112
				1583
				1911
				2068
				1373
				1528
				1555
				1092
				1684
				1845
				2006
				1204
				789
				1652
				1047
				713
				1723
				94
				2064
				2017
				1759
				1707
				2232
				882
				957
				1514
				1750
				1746
				1630
				1869
				1389
				535
				256
				1920
				1907
				1
				1938
				1605
				1348
				1723
				1508
				746
				1686
				1784
				1744
				1475
				1250
				1500
				1581
				1055
				1602
				1789
				23
				1281
				1540
				1093
				826
				1527
				1297
				1693
				1653
				1896
				2100
				1920
				648
				708
				1672
				1027
				1643
				1556
				1234
				1484
				1263
				853
				1541
				1730
				1654
				1523
				1545
				1215
				1335
				1444
				1768
				1909
				1870
				1782
				1575
				810
				74
				1052
				1536
				1939
				1890
				1708
				1529
				929
				1579
				1565
				1070
				1391
				1361
				1705
				1344
				799
				1162
				1349
				1548
				1509
				1509
				1556
				318
				1071
				1421
				1389
				1763
				1667
				1724
				972
				1274
				1074
				1243
				1203
				1799
				1957
				1739
				276
				1302
				973
				1184
				1576
				2056
				1731
				1179
				1555
				1317
				1185
				1487
				1541
				1025
				1876
				1762
				1515
				1474
				1495
				1636
				1751
				1876
				1882
				1323
				1050
				1889
				1241
				1764
				2017
				1715
				1758
				1751
				1448
				2038
				1548
				1699
				1554
				1675
				74
				232
				1521
				1344
				1297
				1295
				1733
				1658
				1479
				1614
				1695
				1822
				910
				691
				1609
				1606
				1634
				1575
				1579
				1772
				1089
				1230
				1476
				1508
				1446
				1403
				37
				1020
				1352
				1381
				1629
				32
				1425
				1741
				277
				1383
				1122
				1751
				1428
				1711
				1616
				1046
				406
				1260
				25
				1808
				1645
				594
				1699
				1423
				967
				896
				1601
				1081
				1650
				1822
				1720
				822
				1286
				275
				2021
				2263
				924
				840
				1912
				1381
				1526
				617
				1987
				2071
				2076
				2052
				1993
				52
				1599
				1194
				1746
				1283
				2181
				1122
				1335
				1322
				504
				1114
				847
				1485
				2074
				1378
				1914
				1960
				1858
				1094
				1409
				1510
				662
				2019
				1983
				1853
				1762
				1396
				1569
				1057
				1134
				643
				1790
				1794
				1763
				462
				1449
				316
				1550
				1260
				1050
				1305
				1630
				645
				1539
				11
				1616
				1970
				2043
				69
				1523
				1133
				1212
				9
				0
				2014
				1865
				1780
				1320
				316
				1193
				1604
				2024
				2089
				1973
				1699
				2013
				1964
				29
				1263
				1299
				1722
				1819
				1787
				1769
				1227
				1
				877
				1711
				1033
				1367
				1251
				1653
				1217
				1548
				1604
				1717
				1675
				1744
				1595
				1078
				1084
				1561
				1566
				1090
				1795
				1925
				1585
				1573
				1586
				1044
				1552
				1413
				2113
				1839
				1717
				1850
				1905
				1150
				1544
				1046
				1203
				1073
				1593
				1472
				1170
				1474
				1657
				1727
				1549
				1768
				1723
				1561
				1463
				1328
				1612
				1478
				1744
				786
				1793
				1748
				1443
				583
				1143
				1135
				1371
				1956
				1684
				1822
				1377
				1533
				957
				987
				1426
				50
				1398
				953
				568
				1563
				785
				1078
				1547
				1556
				1225
				1221
				1395
				1072
				1417
				1555
				1822
				1533
				1665
				1884
				1181
				789
				255
				1687
				1664
				120
				1867
				1666
				1357
				1093
				1199
				1653
				1682
				1912
				1808
				1489
				914
				1156
				637
				1880
				1887
				1842
				673
				976
				890
				1602
				1680
				1627
				1250
				944
				1599
				1841
				1957
				1752
				1838
				1895
				1866
				1785
				1604
				1492
				1086
				973
				1013
				1496
				1668
				1537
				1046
				1410
				1275
				1651
				1565
				1562
				809
				1823
				971
				1672
				1646
				1089
				116
				1552
				1587
				726
				1467
				927
				1782
				1288
				1348
				1420
				481
				1377
				1343
				1281
				823
				1460
				1358
				1688
				813
				1750
				1145
				643
				217
				1542
				622
				952
				1683
				1639
				1305
				1196
				1218
				1585
				28
				1754
				1073
				1517
				1460
				1545
				941
				1223
				926
				1644
				1819
				1573
				611
				1222
				1031
				1954
				79
				1969
				1804
				1841
				1816
				456
				679
				716
				2015
				2149
				2079
				1983
				1778
				20
				643
				914
				2054
				2149
				2002
				507
				1214
				658
				1148
				1501
				13
				1376
				1899
				1854
				1937
				1613
				625
				1404
				882
				1442
				1907
				1893
				1845
				1677
				254
				1471
				1449
				1355
				1003
				1257
				1828
				1925
				1868
				607
				1378
				1450
				1460
				1735
				1871
				1654
				21
				3
				1565
				1490
				60
				1740
				1810
				1353
				1315
				1454
				1698
				1893
				454
				1181
				1817
				963
				1499
				858
				1617
				1686
				1852
				100
				1551
				2044
				1937
				1072
				1185
				987
				1610
				1788
				198
				1806
				86
				1773
				1353
				1375
				2000
				1937
				1806
				1330
				653
				511
				1583
				1465
				1993
				551
				1637
				1395
				592
				1596
				388
				469
				1634
				1738
				1678
				1554
				1362
				1298
				608
				609
				1397
				1863
				1106
				1825
				2018
				1741
				1348
				1440
				1478
				1698
				1579
				1299
				1320
				1656
				1435
				1526
				1453
				1674
				1744
				1575
				1462
				1378
				1718
				1591
				1550
				1885
				1790
				1542
				1535
				831
				1083
				1314
				1348
				2068
				1856
				1536
				758
				1484
				1523
				1577
				1566
				1698
				538
				1601
				60
				2227
				1547
				1429
				1628
				933
				1538
				1635
				1478
				1227
				1483
				1513
				1833
				1738
				1705
				1306
				504
				559
				1424
				635
				1764
				1045
				1751
				1164
				1383
				926
				1283
				1712
				1191
				1785
				1028
				1394
				1273
				1040
				1483
				1912
				1907
				1836
				1834
				1231
				485
				1591
				1631
				1119
				1787
				1726
				1761
				1773
				1785
				1277
				1711
				959
				1856
				1613
				1463
				1528
				906
				1074
				1560
				1437
				386
				916
				587
				435
				156
				1258
				837
				1509
				1808
				1665
				1722
				1711
				1657
				1314
				1401
				1293
				1631
				1582
				1215
				1666
				702
				280
				1153
				822
				727
				1379
				1366
				697
				1059
				909
				495
				1093
				1613
				1513
				1667
				1268
				896
				1466
				1402
				1630
				1774
				1564
				1278
				1168
				1374
				1531
				1472
				566
				1597
				1566
				1559
				1267
				1171
				1651
				1434
				844
				1728
				1668
				531
				988
				1150
				1764
				2000
				1935
				1975
				725
				1161
				1231
				798
				1912
				670
				1988
				2058
				2010
				1903
				1720
				1120
				1035
				784
				2045
				2006
				1271
				929
				107
				1184
				712
				1507
				2003
				1504
				1894
				1564
				1616
				1124
				1356
				1437
				1673
				71
				2006
				869
				1673
				1057
				1549
				659
				1499
				1625
				2096
				1760
				1762
				1689
				1275
				1018
				1457
				1553
				1327
				1084
				1209
				226
				622
				816
				1531
				651
				1947
				478
				602
				494
				1508
				1829
				1777
				1628
				1220
				109
				1599
				1660
				97
				1757
				1461
				2064
				942
				1779
				2250
				1999
				1154
				1388
				999
				1727
				1757
				1726
				120
				1880
				1301
				1202
				1713
				1632
				1802
				1734
				715
				1206
				1169
				16
				1651
				1715
				619
				1635
				1400
				1038
				1544
				1232
				1229
				1688
				1572
				1532
				1143
				1445
				24
				1811
				1487
				1840
				1734
				1819
				1702
				1931
				643
				1339
				348
				389
				1695
				1672
				1428
				1755
				999
				1596
				1685
				1710
				1756
				1670
				1628
				1276
				1289
				1272
				1487
				1758
				1915
				1836
				1586
				1316
				395
				657
				1043
				1307
				1887
				1734
				1517
				1616
				1539
				1655
				1407
				1784
				1656
				571
				1673
				1420
				2146
				1393
				1450
				1537
				1451
				1180
				1652
				1277
				1477
				1494
				1559
				1029
				1848
				1623
				1601
				912
				1153
				716
				1574
				1853
				1896
				847
				1538
				1157
				1245
				378
				1593
				1758
				971
				1972
				1618
				1483
				1047
				1626
				1972
				1698
				1830
				1231
				1689
				504
				1687
				1592
				1704
				920
				1809
				2016
				1728
				973
				1826
				1625
				1818
				1771
				1719
				1611
				1259
				806
				1354
				1336
				1511
				1752
				1568
				1002
				853
				279
				252
				1641
				1445
				764
				1697
				1709
				1638
				1549
				1139
				1476
				1562
				1342
				1511
				406
				1367
				1281
				1201
				1249
				1284
				1447
				1423
				1342
				1211
				995
				1398
				1378
				1590
				1625
				1722
				1666
				1469
				66
				222
				1585
				1367
				1637
				1254
				1247
				1121
				883
				1694
				1635
				1507
				1576
				1531
				1582
				1583
				1009
				914
				354
				1039
				1602
				1656
				1593
				1266
				1225
				2045
				51
				2005
				835
				1821
				1795
				1399
				694
				1905
				2074
				1040
				1359
				1859
				611
				1843
				967
				865
				1982
				1991
				1742
				573
				926
				334
				1634
				1388
				602
				1913
				1840
				120
				13
				1550
				442
				1499
				1442
				1405
				1767
				468
				1942
				1653
				1651
				1695
				1697
				1324
				1211
				1853
				1490
				1726
				1619
				1362
				1501
				672
				1588
				2039
				1885
				82
				1158
				1104
				1374
				519
				636
				836
				621
				921
				432
				1087
				4
				2011
				2147
				1897
				1837
				1575
				1363
				1240
				1691
				1850
				1627
				1002
				610
				1465
				1636
				1072
				1413
				1410
				1570
				1753
				1595
				1624
				1805
				1307
				1407
				1779
				1754
				1609
				1645
				1519
				1236
				1636
				1073
				1516
				1621
				139
				1708
				1404
				1106
				1053
				506
				253
				1579
				1711
				1691
				5
				1074
				1353
				1774
				1799
				1917
				1757
				1776
				1637
				1822
				1335
				1137
				1510
				1404
				1170
				1633
				1000
				1581
				1564
				1604
				1717
				1649
				1744
				1356
				1420
				1500
				1328
				1602
				1525
				1734
				1852
				1140
				1667
				1267
				557
				814
				1242
				1510
				461
				1812
				1850
				1428
				1371
				1151
				1199
				1740
				1589
				1623
				1628
				1203
				2195
				1448
				815
				1133
				1494
				1508
				1499
				93
				1144
				1497
				1543
				1023
				1645
				1735
				1471
				1201
				1317
				1542
				2205
				2044
				1843
				1564
				1477
				1065
				978
				1424
				1796
				704
				8
				1921
				1474
				1236
				1320
				869
				1086
				2052
				1977
				1545
				1800
[truncated: 783 more rows]

## Sheet: Supplementary Fig.1 F 
	Neuroactive ligand-receptor interaction	MAPK signaling pathway	FoxO signaling pathway	Neurotrophin signaling pathway	cAMP signaling pathway	ErbB signaling pathway	PI3K-Akt signaling pathway	T cell receptor signaling pathway	Ras signaling pathway	Human immunodeficiency virus 1 infection	Inflammatory mediator regulation of TRP channels	Oxytocin signaling pathway	Progesterone-mediated oocyte maturation	Autophagy - animal	cGMP-PKG signaling pathway	Toll-like receptor signaling pathway	Neutrophil extracellular trap formation	mTOR signaling pathway	TNF signaling pathway	AMPK signaling pathway	IL-17 signaling pathway	Hepatitis C	Coronavirus disease - COVID-19	Influenza A	RIG-I-like receptor signaling pathway
	89.6548	72.1041	45.9058	45.6126	41.7118	40.2422	37.7129	35.8726	34.8579	34.1	32.9031	27.1304	25.6986	24.145	22.5371	21.768	21.555	21.5409	18.2802	16.4903	16.0494	14.4764	14.154	12.5929	10.7265

## Sheet: Fig 2b
The data as same as Extended Data Fig.2

## Sheet: Fig 2e
Gemcitabine	EC50			CC50
20				56.896	58.404	54.7597
10	-0.928763	1.63546		66.5298	66.1191	62.3203
5	-0.343087	0.343087		63.8604	65.0924	63.039
2.5	-1.4726	12.1579		66.1191	69.8152	67.0431
1.25	-0.303248	0.317046		65.7084	66.1191	66.5298
0.625	-0.26431	2.37869		64.0657	66.3244	67.0431
0.3125	4.76854	21.7701		65.4004	67.4538	65.7084
0.15625	15.9536	20.0308		59.9589	59.4456	60.9856
0.0781	83.2209	116.779
Chloroquine	EC50			CC50
20				120.143	115.68	115.336
10	-2.9418	4.91682		112.225	112.703	115.95
5	-0.780519	0.780519		110.984	108.309	114.9
2.5	34.3616	50.5555		116.905	110.602	113.18
1.25	37.8791	53.929		114.136	113.849	114.136
0.625	88.7544	71.2456		112.99	115.186	114.327
0.3125	85.8676	105.388		114.136	116.81	113.276
0.15625	119.128	78.9683		112.799	105.635	106.972
0.0781	82.3116	116.304
Acetophenazine	EC50			CC50
20				128.155	125.751	125.522
10	-0.571767	0.571767		117.669	112.321	114.613
5	10.5411	16.6977		111.461	107.354	110.411
2.5	11.3253	29.2638		112.703	102.865	111.939
1.25	32.5419	40.9796		111.748	106.877	110.124
0.625	31.1398	51.1342		113.945	114.327	110.315
0.3125	68.1406	88.154		115.568	112.321	112.13
0.15625	81.8492	118.151		104.107	102.101	101.624
0.0781	78.7128	99.1307
Gemcitabine elaidate	EC50			CC50
20				58.5694	56.9671	55.937
10	-1.22923	1.22923		68.8634	69.0544	69.914
5	-3.53288	4.38592		66.7622	67.0487	68.2904
2.5	-0.37401	2.75015		68.2904	67.0487	66.9532
1.25	5.75019	6.89292		67.2397	67.8128	67.2397
0.625	7.66728	11.9745		68.8634	68.8634	67.5263
0.3125	20.2809	43.4051		68.0038	67.4308	64.1834
0.15625	71.6072	81.9717		59.6944	58.1662	61.318
0.0781	89.2072	110.793
Pizotifen	EC50			CC50
20				98.9498	106.096	118.071
10	1.57577	6.90325		83.9574	114.501	123.311
5	-2.81685	2.81685		80.2863	110.389	122.283
2.5	26.4032	12.0373		76.3216	112.885	123.018
1.25	1.07993	6.78609		77.6432	101.432	121.255
0.625	42.7539	59.8829		76.1747	105.543	122.724
0.3125	58.4137	71.7836		83.37	106.278	116.263
0.15625	87.4528	99.6026		83.0764	75	74.8532
0.0781	79.4695	120.531
Tocofersolan	EC50			CC50
20				95.5947	95.4479	92.2173
10	-0.614063	0.614063		103.028	95.1086	113.844
5	27.329	35.0704		125.653	110.969	124.038
2.5	21.1001	32.4857		120.514	109.648	129.471
1.25	33.076	46.5296		123.01	115.228	126.534
0.625	38.3751	53.8968		121.835	116.99	131.968
0.3125	84.2744	101.782		113.759	114.347	121.395
0.15625	88.2474	98.4313		112.144	102.305	109.794
0.0781	79.4695	120.531
Mycophenolic acid	EC50			CC50
20				59.0636	54.7419	57.383
10	-0.265093	3.13715		69.2	64.6	67.2
5	-0.36395	9.00067		69.2	65.1	68.7
2.5	-0.350769	5.96996		83.8	73.3	77.4
1.25	-0.109578	0.109578		88.1	77.6	87.4
0.625	1.6783	6.80714		96.5	90.1	96.6
0.3125	42.2947	67.5175		110.6	106.1	109.7
0.15625	83.3264	60.2963		121.5	116.4	115.9
0.0781	79.9469	120.053
Medroxyprogesterone	EC50			CC50
20				36.9748	32.6531	31.9328
10	-0.675324	20.9343		51.4	47.9	49.2
5	-0.672558	4.5602		52.3	49.2	49.1
2.5	-0.397014	0.397014		57.4	56.4	56.2
1.25	-0.277371	16.5788		59	56.9	57
0.625	1.45315	2.74482		65.8	62.3	63.1
0.3125	11.1523	14.0724		79.4	79	76.2
0.15625	42.9508	48.2001		104.4	103.4	97.9
0.0781	79.8588	120.141
Methotrexate	EC50			CC50
20				33.3734	33.0132	33.8535
10	0.160732	0.425182		48.9	49.2	48.8
5	-0.0231382	0.0231382		49.3	50.1	48.8
2.5	0.179927	0.668062		53.2	54.8	53.9
1.25	0.0124956	0.577124		51	53	50.6
0.625	0.653903	1.32448		52.6	54.6	54.1
0.3125	28.7858	49.7261		56	57.4	57.8
0.15625	83.257	116.743		59.4	60.7	60.8
0.0781	78.2374	114.619
Terbinafine	EC50			CC50
20				94.0386	80.878	80.5268
10	-0.775335	0.775335		85.0069	108.433	112.039
5	2.72605	4.73856		84.4522	111.345	118.974
2.5	2.09333	7.33827		90.1387	116.477	123.967
1.25	41.4828	59.4328		86.3939	119.806	122.857
0.625	67.2671	89.2147		85.0069	119.112	126.602
0.3125	54.9883	89.6284		86.5326	105.797	113.426
0.15625	85.4217	114.578		102.358	88.4882	87.3786
0.0781	72.9469	108.368
Remdesivir	EC50			CC50
20				97.7261	91.2291	86.137
10	-1.13284	1.13284		112.996	107.864	106.616
5	42.3865	55.2816		100.901	105.354	101.886
2.5	89.4264	109.951		103.537	103.273	109.806
1.25	76.4166	117.467		102.15	110.222	107.725
0.625	89.7918	105.669		100.763	107.725	105.368
0.3125	91.5426	105.264		106.352	111.761	99.6949
0.15625	85.4396	114.56		104.605	109.598	108.211
0.0781	86.1777	98.0318
Benzydamine	EC50			CC50
20				86.408	90.014	95.146
10	5.21744	9.2098		90.342	93.152	95.259
5	-1.14121	1.14121		101.068	101.068	101.345
2.5	26.2958	38.6168		103.703	100.791	107.448
1.25	61.7294	92.6964		112.025	105.09	118.266
0.625	72.8418	94.1588		117.018	107.725	121.04
0.3125	83.5003	104.817		117.434	110.361	121.872
0.15625	102.921	77.0792		117.989	112.302	123.675
0.0781	77.9311	113.301
Hydroxychloroquine	EC50			CC50
20				86.7078	91.0824	88.6147
10	-0.112792	10.9887		100.047	114.299	111.751
5	-1.98862	1.98862		102.312	107.975	110.146
2.5	10.9887	-0.112792		104.106	113.638	111.279
1.25	36.573	50.8404		104.483	112.978	107.975
0.625	66.4964	77.5979		106.937	111.845	110.713
0.3125	110.902	77.5979		111.94	109.014	105.427
0.15625	85.6697	96.3072		110.335	107.975	103.539
0.0781	93.3489	106.651
Chloroquine (phosphate)	EC50			CC50
20				35.1879	49.9159	47.7846
10	0.270848	0.40062		113.922	113.733	98.4427
5	-0.0444083	0.0444083		114.11	114.394	105.144
2.5	0.251742	0.699324		114.394	112.034	104.672
1.25	1.80097	3.37366		109.957	111.09	107.881
0.625	89.6097	100.39		108.542	108.353	106.465
0.3125	110.461	98.1464		103.823	103.823	102.407
0.15625	103.951	85.0334		101.935	102.029	100.897
0.0781	80.0911	111.479
Nitazoxanide	EC50			CC50
20				90.9629	107.306	106.306
10	1.13519	3.18015		98.9032	107.632	108.632
5	5.21352	11.2255		96.3421	103.817	109.817
2.5	11.3542	9.41312		97.2253	95.7228	99.7228
1.25	18.3652	10.8203		102.27	100.397	92.397
0.625	23.2988	16.2246		91.8413	105.111	93.1106
0.3125	52.2629	38.7545		94.1702	101.416	104.523
0.15625	97.1259	79.5456		110.754	107.852	104.361
0.0781	97.1579	55.8046

## Sheet: Supplementary Fig.2
		10	5	2.5	1.25				10	5	2.5	1.25				10	5	2.5	1.25				10	5	2.5	1.25				10	5	2.5	1.25				10	5	2.5	1.25
Berbamine		7.84	58.3	96.7	95.2		Berbamine		2002	1951	1777	1747		Ribavirin		25.5	80.2	87.6	93.2		Pitolisant		28.8	77.9	90.7	89		Ribavirin		2083	2014	2000	1933		Pitolisant		1896	1840	1680	1762
Darifenacin (hydrobromide)		9.71	91.7	94.7	86.7		Darifenacin (hydrobromide)		1875	1811	1683	1778		Anidulafungin		13.7	64.8	81.9	99.1		Propofol		27.5	89.1	89.1	76.1		Anidulafungin		2152	2179	1963	1952		Propofol		1933	1819	1812	1762
Lusutrombopag		27.3	99.1	93.5	89.9		Lusutrombopag		1875	1904	1770	1642		Barnidipine (hydrochloride)		30	89.9	90.1	90.1		Medroxyprogesterone		10.8	21.1	91.7	77.3		Barnidipine (hydrochloride)		2064	2047	1801	1956		Medroxyprogesterone		1953	1857	1842	1662
Brilliant blue G-250		28.5	97.1	98.2	97.4		Brilliant blue G-250		1943	1904	1857	1738		Loxapine (succinate)		29.8	89.7	85.4	89.1		Rucaparib (phosphate)		24.4	92.4	82.4	59.7		Loxapine (succinate)		1869	1483	1605	1295		Rucaparib (phosphate)		1404	1527	1683	1624
Proadifen (hydrochloride)		2.22	46.7	97.7	95.2		Proadifen (hydrochloride)		1892	1876	1808	1713		Niraparib (hydrochloride)		25.9	86.7	90.8	70.3		Reserpine (hydrochloride)		26.5	75.5	88	71.4		Niraparib (hydrochloride)		1195	1915	1937	1851		Reserpine (hydrochloride)		1334	1663	1626	1640
Aripiprazole		24.3	96.8	88.4	88.5		Aripiprazole		1885	1902	1728	1711		Nicergoline		25	81.4	84.5	63.4		Solifenacin		3.54	40.3	97.8	96.5		Nicergoline		1763	1659	1636	1209		Solifenacin		1922	1858	1666	1753
Iloperidone		24.5	98.1	96	90.1		Iloperidone		2092	1797	1841	1673		Dihydroergotamine (mesylate)		26.9	93.4	88.3	80.1		Terbinafine hydrochloride		11.1	33.2	78	92.5		Dihydroergotamine (mesylate)		1950	1724	1616	1307		Terbinafine hydrochloride		2063	2106	2027	1807
Amitraz		29.9	100	97.9	94.9		Amitraz		1935	1895	1846	1826		Naftopidil		20.7	88.6	76.8	61.8		Isavuconazole		27.3	95.8	95.4	91.7		Naftopidil		1637	1528	1592	1215		Isavuconazole		2016	1716	1672	1800
Cyclobenzaprine (hydrochloride)		3.19	68.9	95.6	93.9		Cyclobenzaprine (hydrochloride)		1915	2061	1855	1757		Salmeterol (xinafoate)		3.95	50.6	76.9	81.4		Cinnarizine		23.2	95.2	91.1	92.8		Salmeterol (xinafoate)		1645	1855	1586	1255		Cinnarizine		2043	1908	1746	1728
Imipramine (hydrochloride)		4.56	38.1	92.4	89.6		Imipramine (hydrochloride)		1997	2055	1847	1658		Otilonium (bromide)		28.8	92.7	80.9	52.1		Proguanil		29.8	99.3	98.8	97.7		Otilonium (bromide)		1970	1842	1699	1212		Proguanil		1535	1554	1674	1767
Tiamulin (fumarate)		28.9	93.4	85.2	81.4		Tiamulin (fumarate)		1797	1679	1638	1450		Lumateperone (tosylate)		25.7	87.9	86.8	77.5		20(S)-Ginsenoside Rg3		28.5	98.4	98	97.4		Lumateperone (tosylate)		1902	1931	1760	1469		20(S)-Ginsenoside Rg3		1844	1779	1779	1799
Niraparib (tosylate)		29.7	91.3	87.6	48.1		Niraparib (tosylate)		1099	1126	939	846		Trifarotene		20.3	98.2	88.2	67.5		Biperiden		24.3	97.2	94.3	98.7		Trifarotene		2015	1976	1904	1488		Biperiden		1780	1768	1709	1865
Voxilaprevir		23.7	97.6	88.3	66.9		Voxilaprevir		1676	1794	1577	1249		Desipramine (hydrochloride)		0.82	44.1	73.2	75		Rapamycin		24.9	59.4	72.4	35.6		Desipramine (hydrochloride)		1831	1866	1564	1470		Rapamycin		1548	1447	1371	1339
Cobicistat		29.5	97.8	92.6	78.3		Cobicistat		1707	1644	1572	1338		Dibucaine (hydrochloride)		20	89.8	93.9	94.8		Phenothiazine		20	96.1	94.1	95.8		Dibucaine (hydrochloride)		2106	1958	1767	1851		Phenothiazine		1664	1709	1717	1888
Lapatinib		2.31	25.3	85.7	82.9		Lapatinib		1084	1493	1509	1108		Norethisterone enanthate		7.83	82.3	78.4	90.5		Ceritinib		27.8	86.7	98.7	58.6		Norethisterone enanthate		1699	1805	1742	1813		Ceritinib		1697	1664	1828	1816
Ethacridine (lactate)		13.1	27.6	62.9	61.4		Ethacridine (lactate)		1435	1271	1430	1252		Manidipine (dihydrochloride)		4.5	78.3	75.1	88		Dihydrocapsaicin		20.8	91.6	89.1	84.4		Manidipine (dihydrochloride)		1199	1374	1621	1856		Dihydrocapsaicin		1872	1658	1767	1824
Deslanoside		2.19	0.39	1.62	1.07		Deslanoside		1066	1273	1679	1374		(±)-Darifenacin		23.6	93	95.3	96.4		Nitazoxanide		19.9	29.1	96.8	92.2		(±)-Darifenacin		1985	1852	1784	1874		Nitazoxanide		1902	1914	1760	1632
Doxepin (Hydrochloride)		27.8	98.7	98.5	86.1		Doxepin (Hydrochloride)		1998	1865	1619	1326		Solifenacin (hydrochloride)		20.8	97.8	99.3	100		Tannic acid		23.8	100	99.5	98.4		Solifenacin (hydrochloride)		2004	1956	1784	1847		Tannic acid		1605	1688	1798	1704
Propafenone (hydrochloride)		32.8	98.1	94.8	81.7		Propafenone (hydrochloride)		1752	1785	1633	1358		Umifenovir (hydrochloride)		4.13	93.4	96.8	96.2		9-cis-Retinoic acid		21.2	95.9	94.8	91.8		Umifenovir (hydrochloride)		1915	1951	1836	1887		9-cis-Retinoic acid		1902	1823	1757	1779
Brexpiprazole		0.79	68.4	100	100		Brexpiprazole		1143	1625	1422	1176		Chlormadinone acetate		24.9	98.6	98.4	96.9		Methotrexate		13.9	15.4	11.6	22.5		Chlormadinone acetate		1869	1974	1883	1985		Methotrexate		1167	1041	986	1078
Dicyclomine (hydrochloride)		23.6	89.6	93.5	90.6		Dicyclomine (hydrochloride)		1981	1894	1827	1647		Fluvoxamine (maleate)		28	97.7	97.4	97.5		Evans Blue		27.1	100	99.4	96.2		Fluvoxamine (maleate)		1947	1859	1833	1828		Evans Blue		1871	1614	1717	1701
Verapamil (hydrochloride)		27.8	86.9	76.9	70.7		Verapamil (hydrochloride)		1635	1680	1686	1709		Revaprazan (hydrochloride)		7.48	82	96.8	94.6		Enasidenib		24.1	98.5	97.8	95.1		Revaprazan (hydrochloride)		2019	2020	2017	1934		Enasidenib		1883	1764	1788	1782
Flunarizine (dihydrochloride)		27.1	79.6	86.9	91.1		Flunarizine (dihydrochloride)		2005	1876	1845	1763		Domperidone		26	98.4	92.6	95.1		Nicardipine (hydrochloride)		20.4	96.7	93.7	94.9		Domperidone		1833	1880	1917	1851		Nicardipine (hydrochloride)		1915	1735	1719	1775
Carazolol		25.6	99.1	98.7	93.5		Carazolol		1836	1885	1849	1880		Isavuconazonium (sulfate)		26.6	94.4	94.3	85.3		(Z)-Thiothixene		28.9	79.1	91.7	95.9		Isavuconazonium (sulfate)		1944	1756	1468	1438		(Z)-Thiothixene		1884	1824	1732	1752
Gemcitabine (hydrochloride)		0.6	0.74	1.14	2.41		Gemcitabine (hydrochloride)		995	941	961	1079		Haloperidol		1.41	70	81.4	83.3		Udenafil		24.9	83.9	79.4	63.3		Haloperidol		2050	1798	1758	1435		Udenafil		1937	1786	1766	1753
Octocrylene		27.9	98.9	93.4	95.8		Octocrylene		1903	1892	1853	1868		Duloxetine (hydrochloride)		2.3	67.6	92.7	76.2		Berbamine (dihydrochloride)		31	92.6	99.3	69		Duloxetine (hydrochloride)		2000	1927	1699	1325		Berbamine (dihydrochloride)		1831	1791	1810	1759
(+)-Penbutolol		1.19	41.7	95.7	86.2		(+)-Penbutolol		1852	1911	1808	1859		Erythromycin estolate		29.8	96.1	90.6	86.7		Benztropine (mesylate)		29.1	93.2	94.5	94.7		Erythromycin estolate		1924	1835	1720	1456		Benztropine (mesylate)		1839	1748	1852	1806
Benperidol		24.4	92.5	89.4	85.4		Benperidol		1921	1900	1719	1830		Asenapine (maleate)		2.45	38.9	90.3	86.7		Terbinafine		3.21	13	48.2	56.2		Asenapine (maleate)		1712	1916	1766	1482		Terbinafine		2055	2125	1853	1944
Chloroquine		2.57	1.7	2.49	76.8		Chloroquine		1983	2054	2126	2105		Estradiol benzoate		28.3	90.7	93.2	84.9		Deserpidine		8.92	71.5	61.9	79.9		Estradiol benzoate		1973	1952	1819	1683		Deserpidine		1569	1620	1562	1600
Acetophenazine (dimaleate)		1.73	49.7	93.5	92.2		Acetophenazine (dimaleate)		1846	2035	1801	1837		Bexarotene		22.4	89.2	82.6	76.8		Remdesivir		0.68	1.33	15.3	57		Bexarotene		1955	1876	1709	1592		Remdesivir		2192	1957	1815	1829
Gemcitabine elaidate		1.12	2.05	0.38	1.33		Gemcitabine elaidate		1105	1131	1293	1678		Mycophenolic acid		1.65	1.03	0.96	1.51		Hexythiazox		29.7	68.4	82	85.5		Mycophenolic acid		1092	1166	1046	928		Hexythiazox		1804	1755	1677	1866
Latrepirdine (dihydrochloride)		26.9	88.7	81.1	58.9		Latrepirdine (dihydrochloride)		1836	1795	1616	1406		Amorolfine (hydrochloride)		29.7	96.7	96.7	87.9		Procyclidine (hydrochloride)		29.9	89.5	88.1	87.4		Amorolfine (hydrochloride)		1890	1904	1821	1755		Procyclidine (hydrochloride)		1934	1794	1713	1800
Propranolol (hydrochloride)		28.3	87.9	83.2	59.5		Propranolol (hydrochloride)		1831	1708	1628	1416		Daclatasvir (dihydrochloride)		18.4	94.5	93.6	82.9		Ceforanide		20.7	67.7	78.9	80.2		Daclatasvir (dihydrochloride)		1092	1898	1741	1612		Ceforanide		2019	1829	1877	1822
Alverine (citrate)		7.1	83	79.2	80.8		Alverine (citrate)		1901	1897	1782	1577		Felodipine		28.2	62.3	67	58		Amoxapine		0.86	81.8	88.7	89.3		Felodipine		1863	1863	1858	1555		Amoxapine		1871	1976	1667	1716
Tapinarof		5.84	50.4	59.5	34.5		Tapinarof		2021	2029	1916	1616		Imatinib		22.3	93.4	90.1	91.8		Eliglustat		29.2	89	85.3	85.9		Imatinib		2083	1463	1354	1834		Eliglustat		1703	1730	1620	1738
Tolterodine		24	94.5	67.9	70.5		Tolterodine		1808	1799	1719	1538		Vilazodone		33.4	76.4	92.9	90.5		Odevixibat		26.8	91.1	87.3	82		Vilazodone		1902	1688	1917	1925		Odevixibat		1671	1747	1698	1739
Pizotifen		0.72	10.6	68.2	67.3		Pizotifen		1945	2045	1788	1466		Penbutolol (sulfate)		2.69	20.3	95.1	97		Glafenine (hydrochloride)		28.9	94.1	91.2	91.7		Penbutolol (sulfate)		1857	1745	1846	1781		Glafenine (hydrochloride)		1708	1765	1846	1831
Benproperine (phosphate)		0.64	30.9	84.6	70		Benproperine (phosphate)		1877	1921	1850	1604		Ulipristal acetate		20.8	90.7	95.8	86.2		Tazarotene		25.8	91.2	89.2	90.1		Ulipristal acetate		1917	1900	1979	1858		Tazarotene		1755	1632	1756	1793
Saquinavir		27.7	86.3	79.8	71.6		Saquinavir		1731	1771	1698	1529		Haloperidol decanoate		23.4	70	75.9	89.4		Benzydamine (hydrochloride)		13.1	76	82.1	84.5		Haloperidol decanoate		1996	1856	1891	1845		Benzydamine (hydrochloride)		1853	1759	1751	1734
Diphenylpyraline		76.4	94.5	85.2	68.4		Diphenylpyraline		1914	1797	1625	1553		Setiptiline (maleate)		28.3	92.5	98	96.9		Talaporfin (sodium)		24.3	79.1	80.2	80		Setiptiline (maleate)		1976	1818	1884	1908		Talaporfin (sodium)		1923	1829	1886	1803
Tucatinib		27.7	98.1	88.6	86.9		Tucatinib		1642	1637	1809	1654		Dabigatran etexilate		20.4	96.8	94.1	94.2		Hydroxychloroquine (sulfate)		1.87	31	65.3	74.9		Dabigatran etexilate		2110	2067	1903	1949		Hydroxychloroquine (sulfate)		1820	1818	1779	1742
Halofantrine (hydrochloride)		26.8	55.5	67.9	92.9		Halofantrine (hydrochloride)		1806	1785	1949	1858		Raloxifene (hydrochloride)		11.1	86.5	86.4	98.4		Hydroxyzine (dihydrochloride)		25.5	72.2	51.9	50.5		Raloxifene (hydrochloride)		1870	1906	1878	1860		Hydroxyzine (dihydrochloride)		1757	1656	1631	1755
Risperidone		29.4	89.1	85.8	90.1		Risperidone		1770	1653	1812	1755		Homosalate		26.1	88.4	80.4	98.3		Chloroquine (phosphate)		2.33	2.12	7.23	25.5		Homosalate		2044	1932	1900	1845		Chloroquine (phosphate)		1799	1843	1813	1921
Tolterodine (tartrate)		25.7	90.9	91.9	91.3		Tolterodine (tartrate)		2035	1768	1867	1842		Promestriene		22.2	83.9	91.8	68		Etripamil		0	4.92	77.9	79		Promestriene		1982	1812	1848	1550		Etripamil		1566	1849	1811	1754
Tocofersolan		5.97	7.48	82.8	95.4		Tocofersolan		2059	2100	2031	1918		Citalopram		23.8	91.7	88.4	75.2		Hydroxychloroquine		28.6	90.8	83	85.6		Citalopram		1918	1896	1765	1627		Hydroxychloroquine		1823	1744	1720	1717
Oxethazaine		24.7	91.5	88.6	91.9		Oxethazaine		2000	1875	1932	1922		Cabergoline		25.3	84.9	79.9	76.8		Lecithin		38.2	53.9	67	83.6		Cabergoline		2008	1827	1761	1567		Lecithin		1825	1841	1790	1759
Blonanserin		20.5	90.4	92.2	92.9		Blonanserin		2077	1964	1884	1936		Cabozantinib		22.1	78	76.4	69.6		Polidocanol		29.8	91.7	96	99.2		Cabozantinib		869	938	1489	1518		Polidocanol		1814	1720	1830	1932

## Sheet: Supplementary Fig.3 a
PAM-24h		24
100	100	21.5498	23.4686	19.631	18.893	25.5351
80	80	38.524	49.5941	43.2472	50.6273	42.5092
60	60	45.6089	47.8229	44.8708	51.6605	58.155
50	50	55.203	51.3653	54.6125	61.6974	60.369
40	40	68.5609	64.7601	63.2841	63.1365	65.3875
20	20	89.5941	87.9705	83.1365	79.7786	76.2731
10	10	82.7306	86.7159	91.2915	88.0812	85.6827
5	5	91.5129	86.6421	95.4981	80.1476	106.273
2.5	2.5	109.225	102.435	99.1882	87.2325	108.192
1.25	1.25	103.321	101.845	116.458	107.897	94.1697
0.625	0.625	94.0221	110.553	110.406	95.203	117.491
PAM-48h		24
100	100	-2.77734	-3.28231	-1.64116	1.7674	0.252485
80	80	15.9066	14.2654	16.5378	18.179	17.4215
60	60	20.7038	21.0825	22.0925	22.7237	22.345
50	50	24.4911	37.1153	40.0189	35.6004	35.8529
40	40	61.1015	65.015	74.9345	72.4097	70.7685
20	20	66.3042	79.0279	80.9673	89.7775	82.6353
10	10	71.4534	60.5965	72.5896	81.2198	83.1135
5	5	75.1144	72.9683	77.1343	91.1204	91.7516
2.5	2.5	62.7426	70.9484	78.018	94.682	101.752
1.25	1.25	71.9583	73.2208	88.8749	84.3301	99.4792
0.625	0.625	92.6621	100.489	106.044	105.106	107.532
Marc-48h		48
100	100	23.4379	26.326	30.6581	23.8822	25.7706
80	80	37.6562	47.2091	29.4363	44.321	30.9914
60	60	28.1033	20.3277	62.316	51.4302	60.872
50	50	41.6551	40.2111	44.9875	35.99	49.6529
40	40	34.7681	56.762	50.7637	68.5365	56.9842
20	20	63.5379	77.9783	72.4243	67.4257	58.5393
10	10	88.3088	91.5301	89.8639	83.1991	94.7515
5	5	102.527	94.9736	95.1958	92.9742	107.303
2.5	2.5	102.971	92.1966	100.083	104.304	113.302
1.25	1.25	100.305	107.415	107.637	98.195	112.413
0.625	0.625	114.191	94.5293	108.859	105.082	116.079
Marc-72h		72
100	100	2.12697	3.93168	6.89655	0.966806	-0.8379
80	80	2.38479	6.38092	24.5569	11.5372	13.7287
60	60	10.1192	2.5137	24.5569	6.89655	9.99033
50	50	10.506	9.60361	23.2678	13.5997	14.3732
40	40	18.4982	23.5256	37.5765	11.5372	17.467
20	20	18.756	22.1076	32.2913	20.4318	17.467
10	10	54.4634	58.3306	54.3345	41.7016	66.4518
5	5	65.6784	67.2253	73.9285	63.358	66.5807
2.5	2.5	86.4325	85.1434	82.3074	56.5259	74.4441
1.25	1.25	78.698	78.1824	92.6201	90.0419	81.0184
0.625	0.625	91.331	105.897	98.292	93.5224	96.2295

[truncated: 61 more sheets: Supplementary Fig.3 b, Supplementary Fig.3 C, Fig.3 d, Fig.3 e, Fig.3 f, Fig.3 g, Supplementary Fig.4 b, Supplementary Fig.4 c, Supplementary Fig.5, Supplementary Fig.6, Supplementary Fig.7, Fig.4 a, Fig.4 b, Fig.4 d, Fig.4 e, Fig.4 f, Fig.4 g, Supplementary Fig.8 a, Supplementary Fig.8 b, Supplementary Fig.8 c …]
